# Supplementary material for: Organ-specific off-target effects of Pim/ZIP kinase inhibitors suggest lack of contractile Pim kinase activity in prostate, bladder, and vascular smooth muscle
Source: Naunyn Schmiedebergs Arch Pharmacol. 2023 Sep 1;397(2):1219–31. doi: 10.1007/s00210-023-02664-6 (PMC10791718; doi:10.1007/s00210-023-02664-6)
Supplement: Supplementary file 1 — Supplementary file1 (XLSX 959 KB) [file 210_2023_2664_MOESM1_ESM.xlsx]

## Sheet: NA AZD1208 0.1μM Prost
Organ:	Human Prostate
Project:	AZD1208 + Noradrenaline
AZD1208 final concentration: 0.1μM
AZD1208 Solvent: DMSO
NA concentration: 0.1μM-100μM
control	NA (µM)	#1	#2	#3	#4	#5		mean	SD
	0.1	9.6099	21.8195	16.7421	7.56867	6.96243		12.5405	6.48414
	0.3	31.6267	34.2526	64.5538	16.5864	7.43352		30.8906	21.7939
	1	29.383	81.0232	104.125	30.3176	25.6816		54.106	36.0953
	3	84.9774	116.327	203.139	102.423	63.0319		113.98	53.6778
	10	119.766	143.958	314.896	141.287	105.146		165.01	85.2973
	30	143.509	146.417	364.35	133.65	92.3451		176.054	107.469
	100	150.13	110.683	395.37	131.715	63.5497		170.29	129.906
AZD1208	NA (µM)	#1	#2	#3	#4	#5		mean	SD		% inhibition						mean	SD
	0.1	12.192	7.54226	12.8909	3.72479	4.98554		8.26711	4.14461		-26.8696	65.4334	23.0032	50.7867	28.3937		28.1495	35.2001
	0.3	1.07391	12.5277	35.248	3.30855	17.0494		13.8415	13.6401		96.6044	63.4256	45.3974	80.0526	-129.359		31.2243	91.7653
	1	24.0682	37.2196	49.9097	26.3115	22.5319		32.0082	11.5425		18.0879	54.063	52.0674	13.2135	12.2646		29.9393	21.238
	3	8.08591	91.9162	138.89	63.7575	98.8589		80.3018	48.4786		90.4846	20.9844	31.6279	37.751	-56.8394		24.8017	52.9348
	10	120.278	149.468	238.428	83.836	137.516		145.905	57.3429		-0.427408	-3.82798	24.2836	40.6626	-30.7862		5.98094	27.5087
	30	163.866	187.836	377.924	113.019	134.866		195.502	105.851		-14.1851	-28.288	-3.72544	15.4361	-46.0456		-15.3616	23.4194
	100	118.888	204.89	432.555	81.208	105.391		188.586	144.132		20.81	-85.1132	-9.40506	38.3457	-65.8409		-20.2407	53.6721
Case 1														0.1mM10ul	0.1mM20ul	1mM7ul	1mM20ul	10mM7ul	10mM20ul	10mM70ul
	channel 1	Control											AZD1208	12.192	1.07391	24.0682	8.08591	120.278	163.866	118.888
		base1	5.178	base2	0.1mM10ul	0.1mM20ul	1mM7ul	1mM20ul	10mM7ul	10mM20ul	10mM70ul		control	9.6099	31.6267	29.383	84.9774	119.766	143.509	150.13
		after KCl	6.686	5.516	5.7	6.145	6.141	7.08	7.162	7.459	7.494
			1.508		0.184	0.629	0.625	1.564	1.646	1.943	1.978
					12.2016	41.7109	41.4456	103.714	109.151	128.846	131.167		Mean	AZD1208	control
													0.1mM10ul	12.192	9.6099
	channel 2	Control											0.1mM20ul	1.07391	31.6267
		base1	3.967	base2	0.1mM10ul	0.1mM20ul	1mM7ul	1mM20ul	10mM7ul	10mM20ul	10mM70ul		1mM7ul	24.0682	29.383
		after KCl	9.296	2.971	3.345	4.119	3.894	6.501	9.919	11.4	11.982		1mM20ul	8.08591	84.9774
			5.329		0.374	1.148	0.923	3.53	6.948	8.429	9.011		10mM7ul	120.278	119.766
					7.0182	21.5425	17.3203	66.2413	130.381	158.172	169.094		10mM20ul	163.866	143.509
													10mM70ul	118.888	150.13
	channel 3	AZD1208
		base1	3.813	base2	0.1mM10ul	0.1mM20ul	1mM7ul	1mM20ul	10mM7ul	10mM20ul	10mM70ul
		after KCl	5.396	2.327	2.52	2.344	2.708	2.455	4.231	4.921	4.209
			1.583		0.193	0.017	0.381	0.128	1.904	2.594	1.882
					12.192	1.07391	24.0682	8.08591	120.278	163.866	118.888
	channel 4	AZD1208
		base1			0.1mM10ul	0.1mM20ul	1mM7ul	1mM20ul	10mM7ul	10mM20ul	10mM70ul
		after KCl
Case 2	channel 1													0.1mM10ul	0.1mM20ul	1mM7ul	1mM20ul	10mM7ul	10mM20ul	10mM70ul
		AZD1208											AZD1208	7.54226	12.5277	37.2196	91.9162	149.468	187.836	204.89
		base1	2.879	base2	0.1mM10ul	0.1mM20ul	1mM7ul	1mM20ul	10mM7ul	10mM20ul	10mM70ul		control	21.8195	34.2526	81.0232	116.327	143.958	146.417	110.683
		after KCl	5.327	1.664	1.774	1.963	2.624	3.833	5.61	6.79	7.705
			2.448		0.11	0.299	0.96	2.169	3.946	5.126	6.041
					4.49346	12.2141	39.2157	88.6029	161.193	209.395	246.773		Mean	AZD1208	control
	channel 2												0.1mM10ul	7.54226	21.8195
		AZD1208											0.1mM20ul	12.5277	34.2526
		base1	3.025	base2	0.1mM10ul	0.1mM20ul	1mM7ul	1mM20ul	10mM7ul	10mM20ul	10mM70ul		1mM7ul	37.2196	81.0232
		after KCl	6.358	1.712	2.065	2.14	2.886	4.886	6.303	7.254	7.145		1mM20ul	91.9162	116.327
			3.333		0.353	0.428	1.174	3.174	4.591	5.542	5.433		10mM7ul	149.468	143.958
					10.5911	12.8413	35.2235	95.2295	137.744	166.277	163.006		10mM20ul	187.836	146.417
	channel 3												10mM70ul	204.89	110.683
		Control
		base1	2.633	base2	0.1mM10ul	0.1mM20ul	1mM7ul	1mM20ul	10mM7ul	10mM20ul	10mM70ul
		after KCl	8.823	1.687	2.679	2.44	6.474	6.87	9.585	9.332	6.679
			6.19		0.992	0.753	4.787	5.183	7.898	7.645	4.992
					16.0258	12.1648	77.3344	83.7318	127.593	123.506	80.6462
	channel 4
		Control
		base1	4.525	base2	0.1mM10ul	0.1mM20ul	1mM7ul	1mM20ul	10mM7ul	10mM20ul	10mM70ul
		after KCl	8.744	5.32	6.485	7.697	8.894	11.603	12.084	12.464	11.257
			4.219		1.165	2.377	3.574	6.283	6.764	7.144	5.937
					27.6132	56.3404	84.712	148.922	160.322	169.329	140.721
Case 3	channel 1													0.1mM10ul	0.1mM20ul	1mM7ul	1mM20ul	10mM7ul	10mM20ul	10mM70ul
		AZD1208											AZD1208	12.8909	35.248	49.9097	138.89	238.428	377.924	432.555
		base1	4.105	base2	0.1mM10ul	0.1mM20ul	1mM7ul	1mM20ul	10mM7ul	10mM20ul	10mM70ul		control	16.7421	64.5538	104.125	203.139	314.896	364.35	395.37
		after KCl	6.732	3.332	3.688	4.35	4.525	6.462	9.36	13.429	13.592
			2.627		0.356	1.018	1.193	3.13	6.028	10.097	10.26
					13.5516	38.7514	45.413	119.147	229.463	384.355	390.56		Mean	AZD1208	control
	channel 2												0.1mM10ul	12.8909	16.7421
		Control											0.1mM20ul	35.248	64.5538
		base1	3.785	base2	0.1mM10ul	0.1mM20ul	1mM7ul	1mM20ul	10mM7ul	10mM20ul	10mM70ul		1mM7ul	49.9097	104.125
		after KCl	4.894	2.653	2.803	2.913	3.191	3.85	5.062	5.73	6.67		1mM20ul	138.89	203.139
			1.109		0.15	0.26	0.538	1.197	2.409	3.077	4.017		10mM7ul	238.428	314.896
					13.5257	23.4445	48.5122	107.935	217.223	277.457	362.218		10mM20ul	377.924	364.35
	channel 3												10mM70ul	432.555	395.37
		AZD1208
		base1	4.637	base2	0.1mM10ul	0.1mM20ul	1mM7ul	1mM20ul	10mM7ul	10mM20ul	10mM70ul
		after KCl	5.749	4.256	4.392	4.609	4.861	6.02	7.007	8.387	9.533
			1.112		0.136	0.353	0.605	1.764	2.751	4.131	5.277
					12.2302	31.7446	54.4065	158.633	247.392	371.493	474.55
	channel4
		Control
		base1	4.342	base2	0.1mM10ul	0.1mM20ul	1mM7ul	1mM20ul	10mM7ul	10mM20ul	10mM70ul
		after KCl	5.79	3.776	4.065	5.306	6.089	8.096	9.75	10.31	9.981
			1.448		0.289	1.53	2.313	4.32	5.974	6.534	6.205
					19.9586	105.663	159.738	298.343	412.569	451.243	428.522
Case 4														0.1mM10ul	0.1mM20ul	1mM7ul	1mM20ul	10mM7ul	10mM20ul	10mM70ul
	channel 5	AZD1208											AZD1208	3.72479	3.30855	26.3115	63.7575	83.836	113.019	81.208
		base1	3.043	base2	0.1mM10ul	0.1mM20ul	1mM7ul	1mM20ul	10mM7ul	10mM20ul	10mM70ul		control	7.56867	16.5864	30.3176	102.423	141.287	133.65	131.715
		after KCl	4.79	2.43	2.543	2.536	3.218	3.927	3.951	4.791	4.487
			1.747		0.113	0.106	0.788	1.497	1.521	2.361	2.057
					6.46823	6.06754	45.1059	85.6898	87.0635	135.146	117.745		Mean	AZD1208	control
													0.1mM10ul	3.72479	7.56867
	channel 6	Control											0.1mM20ul	3.30855	16.5864
		base1	4.058	base2	0.1mM10ul	0.1mM20ul	1mM7ul	1mM20ul	10mM7ul	10mM20ul	10mM70ul		1mM7ul	26.3115	30.3176
		after KCl	6.064	3.909	4.154	4.566	5.039	7.77	7.639	7.418	6.286		1mM20ul	63.7575	102.423
			2.006		0.245	0.657	1.13	3.861	3.73	3.509	2.377		10mM7ul	83.836	141.287
					12.2134	32.7517	56.331	192.473	185.942	174.925	118.495		10mM20ul	113.019	133.65
													10mM70ul	81.208	131.715
	channel 7	AZD1208
		base1	3.454	base2	0.1mM10ul	0.1mM20ul	1mM7ul	1mM20ul	10mM7ul	10mM20ul	10mM70ul
		after KCl	8.549	2.677	2.727	2.705	3.06	4.808	6.784	7.308	4.953
			5.095		0.05	0.028	0.383	2.131	4.107	4.631	2.276
					0.981354	0.549558	7.51717	41.8253	80.6084	90.893	44.6712
	channel 8	Control
		base1	4.351	base2	0.1mM10ul	0.1mM20ul	1mM7ul	1mM20ul	10mM7ul	10mM20ul	10mM70ul
		after KCl	8.626	2.502	2.627	2.52	2.686	3.031	6.633	6.451	8.698
			4.275		0.125	0.018	0.184	0.529	4.131	3.949	6.196
					2.92398	0.421053	4.30409	12.3743	96.6316	92.3743	144.936
Case 5														0.1mM10ul	0.1mM20ul	1mM7ul	1mM20ul	10mM7ul	10mM20ul	10mM70ul
	channel 5	AZD1208											AZD1208	4.98554	17.0494	22.5319	98.8589	137.516	134.866	105.391
		base1	3.545	base2	0.1mM10ul	0.1mM20ul	1mM7ul	1mM20ul	10mM7ul	10mM20ul	10mM70ul		control	6.96243	7.43352	25.6816	63.0319	105.146	92.3451	63.5497
		after KCl	13.65	2.303	2.352	2.62	3.728	9.741	14.172	14.342	11.434
			10.105		0.049	0.317	1.425	7.438	11.869	12.039	9.131
					0.484908	3.13706	14.1019	73.6071	117.457	119.139	90.3612		Mean	AZD1208	control
													0.1mM10ul	4.98554	6.96243
	channel 6	Control											0.1mM20ul	17.0494	7.43352
		base1	2.772	base2	0.1mM10ul	0.1mM20ul	1mM7ul	1mM20ul	10mM7ul	10mM20ul	10mM70ul		1mM7ul	22.5319	25.6816
		after KCl	12.343	1.624	2.21	2.195	4.163	7.663	11.57	8.415	6.5		1mM20ul	98.8589	63.0319
			9.571		0.586	0.571	2.539	6.039	9.946	6.791	4.876		10mM7ul	137.516	105.146
					6.12266	5.96594	26.5281	63.0969	103.918	70.9539	50.9456		10mM20ul	134.866	92.3451
													10mM70ul	105.391	63.5497
	channel 7	Control
		base1	3.649	base2	0.1mM10ul	0.1mM20ul	1mM7ul	1mM20ul	10mM7ul	10mM20ul	10mM70ul
		after KCl	4.559	2.951	3.022	3.032	3.177	3.524	3.919	3.986	3.644
			0.91		0.071	0.081	0.226	0.573	0.968	1.035	0.693
					7.8022	8.9011	24.8352	62.967	106.374	113.736	76.1538
	channel 8	AZD1208
		base1	4.101	base2	0.1mM10ul	0.1mM20ul	1mM7ul	1mM20ul	10mM7ul	10mM20ul	10mM70ul
		after KCl	4.86	3.981	4.053	4.216	4.216	4.923	5.177	5.124	4.895
			0.759		0.072	0.235	0.235	0.942	1.196	1.143	0.914
					9.48617	30.9618	30.9618	124.111	157.576	150.593	120.422

## Sheet: PE AZD1208 0.1μM Prost
Organ:	Human Prostate
Project:	AZD1208 + Phenylephrine
AZD1208 final concentration: 0.1μM
AZD1208 Solvent: DMSO
PE concentration: 0.1μM-100μM
control	PE (µM)	#1	#2	#3	#4	#5		mean	SD
	0.1	5.47726	2.04956	11.7101	15.2718	7.02342		8.30643	5.21776
	0.3	6.81819	6.05666	12.3087	53.8496	14.7438		18.7554	19.9563
	1	21.4403	37.4179	40.5258	60.2792	47.7691		41.4865	14.2475
	3	48.7429	137.746	137.764	97.4647	79.2961		100.203	38.4481
	10	67.6309	194.821	112.22	103.233	112.281		118.037	46.6978
	30	90.1307	256.641	124.838	97.8882	112.172		136.334	68.5611
	100	158.771	275.526	162.381	92.1592	137.552		165.278	67.6766
AZD1208	PE (µM)	#1	#2	#3	#4	#5		mean	SD		% inhibition						mean	SD
	0.1	8.58846	2.12215	10.7239	8.45163	1.01052		6.17934	4.32429		-56.8019	-3.54162	8.42127	44.6586	85.6121		15.6697	53.3996
	0.3	21.9677	2.66789	16.3926	34.1928	7.92419		16.629	12.3261		-222.193	55.9511	-33.1794	36.5032	46.2541		-23.3329	116.567
	1	18.8479	40.616	35.9929	37.9935	9.48824		28.5877	13.6715		12.0915	-8.54682	11.1851	36.9707	80.1373		26.3676	34.1209
	3	35.7443	109.459	51.8175	103.507	33.3861		66.7828	36.9885		26.6676	20.5358	62.3867	-6.19964	57.8969		32.2575	28.3405
	10	86.5506	137.779	104.964	121.015	76.3895		105.339	24.9464		-27.975	29.2794	6.46637	-17.2244	31.9657		4.50243	26.9203
	30	102.057	148.554	102.602	150.551	104.945		121.742	25.4204		-13.2317	42.1162	17.8116	-53.7985	6.44348		-0.13179	36.0618
	100	138.093	144.34	131.406	167.971	98.9587		136.154	24.9455		13.0236	47.6129	19.0755	-82.2615	28.0572		5.10152	50.5582
Case 1														0.1mM10ul	0.1mM20ul	1mM7ul	1mM20ul	10mM7ul	10mM20ul	10mM70ul
	channel 5	AZD1208											AZD1208	8.58846	21.9677	18.8479	35.7443	86.5506	102.057	138.093
		base1	3.466	base2	0.1mM10ul	0.1mM20ul	1mM7ul	1mM20ul	10mM7ul	10mM20ul	10mM70ul		control	5.47726	6.81819	21.4403	48.7429	67.6309	90.1307	158.771
		after KCl	12.024	2.364	3.099	4.244	3.977	5.423	9.771	11.098	14.182
			8.558		0.735	1.88	1.613	3.059	7.407	8.734	11.818
					8.58846	21.9677	18.8479	35.7443	86.5506	102.057	138.093		Mean	AZD1208	control
													0.1mM10ul	8.58846	5.47726
	channel 6	AZD1208											0.1mM20ul	21.9677	6.81819
		base1		base2	0.1mM10ul	0.1mM20ul	1mM7ul	1mM20ul	10mM7ul	10mM20ul	10mM70ul		1mM7ul	18.8479	21.4403
		after KCl											1mM20ul	35.7443	48.7429
													10mM7ul	86.5506	67.6309
													10mM20ul	102.057	90.1307
													10mM70ul	138.093	158.771
	channel 7	Control
		base1	3.982	base2	0.1mM10ul	0.1mM20ul	1mM7ul	1mM20ul	10mM7ul	10mM20ul	10mM70ul
		after KCl	4.527	3.671	3.693	3.64	3.79	4.026	4.194	4.435	4.872
			0.545		0.022	-0.031	0.119	0.355	0.523	0.764	1.201
					4.0367	-5.68807	21.8349	65.1376	95.9633	140.183	220.367
	channel 8	Control
		base1	4.665	base2	0.1mM10ul	0.1mM20ul	1mM7ul	1mM20ul	10mM7ul	10mM20ul	10mM70ul
		after KCl	7.744	5.269	5.482	5.864	5.917	6.265	6.479	6.503	8.261
			3.079		0.213	0.595	0.648	0.996	1.21	1.234	2.992
					6.91783	19.3245	21.0458	32.3482	39.2985	40.0779	97.1744
Case 2														0.1mM10ul	0.1mM20ul	1mM7ul	1mM20ul	10mM7ul	10mM20ul	10mM70ul
	channel 1	Control											AZD1208	2.12215	2.66789	40.616	109.459	137.779	148.554	144.34
		base1	3.831	base2	0.1mM10ul	0.1mM20ul	1mM7ul	1mM20ul	10mM7ul	10mM20ul	10mM70ul		control	2.04956	6.05666	37.4179	137.746	194.821	256.641	275.526
		after KCl	6.662	3.041	3.08	3.194	4.115	4.956	7.057	7.513	7.423
			2.831		0.039	0.153	1.074	1.915	4.016	4.472	4.382
					1.37761	5.40445	37.9371	67.6439	141.858	157.965	154.786		Mean	AZD1208	control
													0.1mM10ul	2.12215	2.04956
	channel 2	AZD1208											0.1mM20ul	2.66789	6.05666
		base1	3.713	base2	0.1mM10ul	0.1mM20ul	1mM7ul	1mM20ul	10mM7ul	10mM20ul	10mM70ul		1mM7ul	40.616	37.4179
		after KCl	6.363	3.058	3.164	3.112	3.508	5.604	7.16	7.102	7.962		1mM20ul	109.459	137.746
			2.65		0.106	0.054	0.45	2.546	4.102	4.044	4.904		10mM7ul	137.779	194.821
					4	2.03774	16.9811	96.0755	154.792	152.604	185.057		10mM20ul	148.554	256.641
													10mM70ul	144.34	275.526
	channel 3	Control
		base1	4.231	base2	0.1mM10ul	0.1mM20ul	1mM7ul	1mM20ul	10mM7ul	10mM20ul	10mM70ul
		after KCl	5.811	4.072	4.115	4.178	4.655	7.356	7.987	9.686	10.333
			1.58		0.043	0.106	0.583	3.284	3.915	5.614	6.261
					2.72152	6.70886	36.8987	207.848	247.785	355.316	396.266
	channel 4	AZD1208
		base1	4.133	base2	0.1mM10ul	0.1mM20ul	1mM7ul	1mM20ul	10mM7ul	10mM20ul	10mM70ul
		after KCl	6.589	3.28	3.286	3.361	4.858	6.297	6.246	6.829	5.825
			2.456		0.006	0.081	1.578	3.017	2.966	3.549	2.545
					0.2443	3.29805	64.2508	122.842	120.765	144.503	103.624
Case 3														0.1mM10ul	0.1mM20ul	1mM7ul	1mM20ul	10mM7ul	10mM20ul	10mM70ul
	channel 1	AZD1208											AZD1208	10.7239	16.3926	35.9929	51.8175	104.964	102.602	131.406
		base1	3.96	base2	0.1mM10ul	0.1mM20ul	1mM7ul	1mM20ul	10mM7ul	10mM20ul	10mM70ul		control	11.7101	12.3087	40.5258	137.764	112.22	124.838	162.381
		after KCl	5.508	3.046	3.173	3.194	3.37	3.646	5.024	4.939	5.498
			1.548		0.127	0.148	0.324	0.6	1.978	1.893	2.452
					8.20413	9.56072	20.9302	38.7597	127.778	122.287	158.398		Mean	AZD1208	control
													0.1mM10ul	10.7239	11.7101
	channel 2	Control											0.1mM20ul	16.3926	12.3087
		base1	2.916	base2	0.1mM10ul	0.1mM20ul	1mM7ul	1mM20ul	10mM7ul	10mM20ul	10mM70ul		1mM7ul	35.9929	40.5258
		after KCl	7.666	1.637	1.846	1.985	2.626	6.744	4.906	5.078	5.154		1mM20ul	51.8175	137.764
			4.75		0.209	0.348	0.989	5.107	3.269	3.441	3.517		10mM7ul	104.964	112.22
					4.4	7.32632	20.8211	107.516	68.8211	72.4421	74.0421		10mM20ul	102.602	124.838
													10mM70ul	131.406	162.381
	channel 3	AZD1208
		base1	4.683	base2	0.1mM10ul	0.1mM20ul	1mM7ul	1mM20ul	10mM7ul	10mM20ul	10mM70ul
		after KCl	5.204	4.58	4.649	4.701	4.846	4.918	5.008	5.012	5.124
			0.521		0.069	0.121	0.266	0.338	0.428	0.432	0.544
					13.2438	23.2246	51.0557	64.8752	82.1497	82.9175	104.415
	channel 4	Control
		base1	3.971	base2	0.1mM10ul	0.1mM20ul	1mM7ul	1mM20ul	10mM7ul	10mM20ul	10mM70ul
		after KCl	4.318	3.315	3.381	3.375	3.524	3.898	3.855	3.93	4.185
			0.347		0.066	0.06	0.209	0.583	0.54	0.615	0.87
					19.0202	17.2911	60.2305	168.012	155.62	177.233	250.72
Case 4														0.1mM10ul	0.1mM20ul	1mM7ul	1mM20ul	10mM7ul	10mM20ul	10mM70ul
	channel 1	Control											AZD1208	8.45163	34.1928	37.9935	103.507	121.015	150.551	167.971
		base1	4.184	base2	0.1mM10ul	0.1mM20ul	1mM7ul	1mM20ul	10mM7ul	10mM20ul	10mM70ul		control	15.2718	53.8496	60.2792	97.4647	103.233	97.8882	92.1592
		after KCl	6.557	4.156	4.248	4.35	4.48	5.112	5.818	5.618	5.832
			2.373		0.092	0.194	0.324	0.956	1.662	1.462	1.676
					3.87695	8.17531	13.6536	40.2866	70.0379	61.6098	70.6279		Mean	AZD1208	control
													0.1mM10ul	8.45163	15.2718
	channel 2	Control											0.1mM20ul	34.1928	53.8496
		base1	4.4	base2	0.1mM10ul	0.1mM20ul	1mM7ul	1mM20ul	10mM7ul	10mM20ul	10mM70ul		1mM7ul	37.9935	60.2792
		after KCl	5.24	4.206	4.43	5.042	5.104	5.505	5.352	5.333	5.161		1mM20ul	103.507	97.4647
			0.84		0.224	0.836	0.898	1.299	1.146	1.127	0.955		10mM7ul	121.015	103.233
					26.6667	99.5238	106.905	154.643	136.429	134.167	113.69		10mM20ul	150.551	97.8882
													10mM70ul	167.971	92.1592
	channel 3	AZD1208
		base1	3.563	base2	0.1mM10ul	0.1mM20ul	1mM7ul	1mM20ul	10mM7ul	10mM20ul	10mM70ul
		after KCl	4.72	3.202	3.348	3.719	3.779	4.495	5.081	5.553	6.012
			1.157		0.146	0.517	0.577	1.293	1.879	2.351	2.81
					12.6188	44.6845	49.8704	111.755	162.403	203.198	242.869
	channel 4	AZD1208
		base1	3.874	base2	0.1mM10ul	0.1mM20ul	1mM7ul	1mM20ul	10mM7ul	10mM20ul	10mM70ul
		after KCl	6.068	3.828	3.922	4.348	4.401	5.918	5.575	5.976	5.87
			2.194		0.094	0.52	0.573	2.09	1.747	2.148	2.042
					4.28441	23.701	26.1167	95.2598	79.6263	97.9034	93.072
Case 5														0.1mM10ul	0.1mM20ul	1mM7ul	1mM20ul	10mM7ul	10mM20ul	10mM70ul
	channel 5	AZD1208											AZD1208	1.01052	7.92419	9.48824	33.3861	76.3895	104.945	98.9587
		base1	2.815	base2	0.1mM10ul	0.1mM20ul	1mM7ul	1mM20ul	10mM7ul	10mM20ul	10mM70ul		control	7.02342	14.7438	47.7691	79.2961	112.281	112.172	137.552
		after KCl	8.086	1.759	1.89	2.149	2.216	4.033	4.864	8.026	7.023
			5.271		0.131	0.39	0.457	2.274	3.105	6.267	5.264
					2.4853	7.39898	8.67008	43.1417	58.9072	118.896	99.8672		Mean	AZD1208	control
													0.1mM10ul	1.01052	7.02342
	channel 6	Control											0.1mM20ul	7.92419	14.7438
		base1	4.099	base2	0.1mM10ul	0.1mM20ul	1mM7ul	1mM20ul	10mM7ul	10mM20ul	10mM70ul		1mM7ul	9.48824	47.7691
		after KCl	5.964	4.465	4.678	4.909	5.849	6.944	6.94	6.847	7.142		1mM20ul	33.3861	79.2961
			1.865		0.213	0.444	1.384	2.479	2.475	2.382	2.677		10mM7ul	76.3895	112.281
					11.4209	23.807	74.2091	132.922	132.708	127.721	143.539		10mM20ul	104.945	112.172
													10mM70ul	98.9587	137.552
	channel 7	AZD1208
		base1	4.249	base2	0.1mM10ul	0.1mM20ul	1mM7ul	1mM20ul	10mM7ul	10mM20ul	10mM70ul
		after KCl	6.403	3.745	3.735	3.927	3.967	4.254	5.767	5.705	5.857
			2.154		-0.01	0.182	0.222	0.509	2.022	1.96	2.112
					-0.464253	8.4494	10.3064	23.6305	93.8719	90.9935	98.0501
	channel 8	Control
		base1	3.868	base2	0.1mM10ul	0.1mM20ul	1mM7ul	1mM20ul	10mM7ul	10mM20ul	10mM70ul
		after KCl	5.734	3.09	3.139	3.196	3.488	3.569	4.804	4.893	5.545
			1.866		0.049	0.106	0.398	0.479	1.714	1.803	2.455
					2.62594	5.6806	21.329	25.6699	91.8542	96.6238	131.565

## Sheet: MTX 0.1μM Prost
Organ:	Human Prostate
Project:	AZD1208 + Methoxamine
AZD1208 final concentration: 0.1μM
AZD1208 Solvent: DMSO
MTX concentration: 0.1μM-100μM
control	MTX(µM)	#1	#2	#3	#4	#5		mean	SD
	0.1	2.01631	10.519	4.16331	10.1391	28.5594		11.0794	10.4489
	0.3	2.10071	11.2824	12.9428	15.0113	9.56852		10.1811	4.94567
	1	8.80483	38.7879	11.443	30.8599	44.9888		26.9769	16.206
	3	17.8201	79.7314	23.5538	41.2651	50.6927		42.6126	24.6111
	10	33.4539	154.536	43.6085	77.531	114.232		84.6722	50.2873
	30	65.4689	201.797	104.215	111.432	115.259		119.634	50.0219
	100	68.4114	234.022	71.0089	117.846	142.286		126.715	67.7098
AZD1208	MTX (µM)	#1	#2	#3	#4	#5		mean	SD		% inhibition						mean	SD
	0.1	6.44918	18.5472	2.13732	11.4874	8.32039		9.38831	6.13693		-219.851	-76.3208	48.6629	-13.2988	70.8663		-37.9882	116.738
	0.3	4.26534	33.6962	3.44101	13.7847	10.1543		13.0683	12.2953		-103.042	-198.662	73.4137	8.1716	-6.12214		-45.2483	106.467
	1	2.48919	106.691	4.30107	18.6084	2.30422		26.8788	45.1302		71.7293	-175.063	62.4131	39.7005	94.8782		18.7316	110.126
	3	11.1935	144.597	15.4752	43.1787	28.784		48.6456	55.077		37.1861	-81.3547	34.2984	-4.63721	43.2186		5.74226	52.2069
	10	38.6175	260.79	59.3097	74.9231	51.8229		97.0927	92.4455		-15.4352	-68.7574	-36.0049	3.36374	54.6337		-12.44	46.0559
	30	65.217	303.114	100.614	103.701	80.8689		130.703	97.6368		0.384745	-50.2073	3.45547	6.93744	29.8374		-1.91845	29.3805
	100	74.8376	339.471	81.8906	120.263	131.911		149.675	108.856		-9.39357	-45.0594	-15.3244	-2.05178	7.2917		-12.9075	19.8607
Case 1														0.1mM10ul	0.1mM20ul	1mM7ul	1mM20ul	10mM7ul	10mM20ul	10mM70ul
	channel 1	Control											AZD1208	6.44918	4.26534	2.48919	11.1935	38.6175	65.217	74.8376
		base1	3.613	base2	0.1mM10ul	0.1mM20ul	1mM7ul	1mM20ul	10mM7ul	10mM20ul	10mM70ul		control	2.01631	2.10071	8.80483	17.8201	33.4539	65.4689	68.4114
		after KCl	7.145	3.325	3.544	3.629	4.068	4.774	5.703	6.243	6.357
			3.532		0.219	0.304	0.743	1.449	2.378	2.918	3.032
					6.20045	8.60702	21.0362	41.0249	67.3273	82.6161	85.8437		Mean	AZD1208	control
													0.1mM10ul	6.44918	2.01631
	channel 2	AZD1208											0.1mM20ul	4.26534	2.10071
		base1	4.01	base2	0.1mM10ul	0.1mM20ul	1mM7ul	1mM20ul	10mM7ul	10mM20ul	10mM70ul		1mM7ul	2.48919	8.80483
		after KCl	5.013	3.247	3.352	3.312	3.252	3.403	3.912	4.144	4.091		1mM20ul	11.1935	17.8201
			1.003	.	0.105	0.065	0.005	0.156	0.665	0.897	0.844		10mM7ul	38.6175	33.4539
					10.4686	6.48056	0.498504	15.5533	66.3011	89.4317	84.1476		10mM20ul	65.217	65.4689
													10mM70ul	74.8376	68.4114
	channel 3	AZD1208
		base1	3.452	base2	0.1mM10ul	0.1mM20ul	1mM7ul	1mM20ul	10mM7ul	10mM20ul	10mM70ul
		after KCl	4.769	2.746	2.778	2.773	2.805	2.836	2.89	3.286	3.609
			1.317		0.032	0.027	0.059	0.09	0.144	0.54	0.863
					2.42976	2.05011	4.47988	6.83371	10.9339	41.0023	65.5277
	channel 4	Control
		base1	3.091	base2	0.1mM10ul	0.1mM20ul	1mM7ul	1mM20ul	10mM7ul	10mM20ul	10mM70ul
		after KCl	4.521	2.15	2.119	2.087	2.101	2.073	2.144	2.841	2.879
			1.43		-0.031	-0.063	-0.049	-0.077	-0.006	0.691	0.729
					-2.16783	-4.40559	-3.42657	-5.38462	-0.41958	48.3217	50.979
Case 2														0.1mM10ul	0.1mM20ul	1mM7ul	1mM20ul	10mM7ul	10mM20ul	10mM70ul
	channel 1	AZD1208											AZD1208	18.5472	33.6962	106.691	144.597	260.79	303.114	339.471
		base1	4.245	base2	0.1mM10ul	0.1mM20ul	1mM7ul	1mM20ul	10mM7ul	10mM20ul	10mM70ul		control	10.519	11.2824	38.7879	79.7314	154.536	201.797	234.022
		after KCl	4.799	3.244	3.318	3.367	3.843	3.972	4.646	4.929	5.185
			0.554		0.074	0.123	0.599	0.728	1.402	1.685	1.941
					13.3574	22.2022	108.123	131.408	253.069	304.152	350.361		Mean	AZD1208	control
													0.1mM10ul	18.5472	10.519
	channel 2	AZD1208											0.1mM20ul	33.6962	11.2824
		base1	4.422	base2	0.1mM10ul	0.1mM20ul	1mM7ul	1mM20ul	10mM7ul	10mM20ul	10mM70ul		1mM7ul	106.691	38.7879
		after KCl	5.867	5.353	5.696	6.006	6.874	7.633	9.233	9.718	10.101		1mM20ul	144.597	79.7314
			1.445		0.343	0.653	1.521	2.28	3.88	4.365	4.748		10mM7ul	260.79	154.536
					23.737	45.1903	105.26	157.785	268.512	302.076	328.581		10mM20ul	303.114	201.797
													10mM70ul	339.471	234.022
	channel 3	Control
		base1	4.323	base2	0.1mM10ul	0.1mM20ul	1mM7ul	1mM20ul	10mM7ul	10mM20ul	10mM70ul
		after KCl	5.066	3.585	3.67	3.717	4.039	4.579	5.149	5.594	5.804
			0.743		0.085	0.132	0.454	0.994	1.564	2.009	2.219
					11.4401	17.7658	61.1036	133.782	210.498	270.39	298.654
	channel4	Control
		base1	4.582	base2	0.1mM10ul	0.1mM20ul	1mM7ul	1mM20ul	10mM7ul	10mM20ul	10mM70ul
		after KCl	5.353	3.463	3.537	3.5	3.59	3.661	4.223	4.49	4.769
			0.771		0.074	0.037	0.127	0.198	0.76	1.027	1.306
					9.59792	4.79896	16.4721	25.6809	98.5733	133.204	169.39
Case 3														0.1mM10ul	0.1mM20ul	1mM7ul	1mM20ul	10mM7ul	10mM20ul	10mM70ul
	channel 5	AZD1208											AZD1208	2.13732	3.44101	4.30107	15.4752	59.3097	100.614	81.8906
		base1	4.204	base2	0.1mM10ul	0.1mM20ul	1mM7ul	1mM20ul	10mM7ul	10mM20ul	10mM70ul		control	4.16331	12.9428	11.443	23.5538	43.6085	104.215	71.0089
		after KCl	6.703	4.165	4.203	4.229	4.253	4.624	6.11	6.296	6.281
			2.499		0.038	0.064	0.088	0.459	1.945	2.131	2.116
					1.52061	2.56102	3.52141	18.3673	77.8311	85.2741	84.6739		Mean	AZD1208	control
													0.1mM10ul	2.13732	4.16331
	channel 6	Control											0.1mM20ul	3.44101	12.9428
		base1	3.49	base2	0.1mM10ul	0.1mM20ul	1mM7ul	1mM20ul	10mM7ul	10mM20ul	10mM70ul		1mM7ul	4.30107	11.443
		after KCl	4.859	3.895	4	4.25	4.215	4.487	4.772	5.696	4.975		1mM20ul	15.4752	23.5538
			1.369		0.105	0.355	0.32	0.592	0.877	1.801	1.08		10mM7ul	59.3097	43.6085
					7.66983	25.9313	23.3747	43.2432	64.0614	131.556	78.8897		10mM20ul	100.614	104.215
													10mM70ul	81.8906	71.0089
	channel 7	AZD1208
		base1	3.682	base2	0.1mM10ul	0.1mM20ul	1mM7ul	1mM20ul	10mM7ul	10mM20ul	10mM70ul
		after KCl	5.788	2.855	2.913	2.946	2.962	3.12	3.714	5.297	4.521
			2.106		0.058	0.091	0.107	0.265	0.859	2.442	1.666
					2.75404	4.32099	5.08072	12.5831	40.7882	115.954	79.1073
	channel 8	Control
		base1	1.926	base2	0.1mM10ul	0.1mM20ul	1mM7ul	1mM20ul	10mM7ul	10mM20ul	10mM70ul
		after KCl	8.473	1.094	1.137	1.091	1.062	1.347	2.61	6.127	5.227
			6.547		0.043	-0.003	-0.032	0.253	1.516	5.033	4.133
					0.656789	-0.0458225	-0.488773	3.86437	23.1556	76.8749	63.1282
Case 4														0.1mM10ul	0.1mM20ul	1mM7ul	1mM20ul	10mM7ul	10mM20ul	10mM70ul
	channel 5	Control											AZD1208	11.4874	13.7847	18.6084	43.1787	74.9231	103.701	120.263
		base1	4.324	base2	0.1mM10ul	0.1mM20ul	1mM7ul	1mM20ul	10mM7ul	10mM20ul	10mM70ul		control	10.1391	15.0113	30.8599	41.2651	77.531	111.432	117.846
		after KCl	5.771	3.706	3.85	3.824	4.331	4.486	4.884	5.174	5.286
			1.447		0.144	0.118	0.625	0.78	1.178	1.468	1.58
					9.95162	8.1548	43.1928	53.9046	81.4098	101.451	109.191		Mean	AZD1208	control
													0.1mM10ul	11.4874	10.1391
	channel 6	Control											0.1mM20ul	13.7847	15.0113
		base1	5.061	base2	0.1mM10ul	0.1mM20ul	1mM7ul	1mM20ul	10mM7ul	10mM20ul	10mM70ul		1mM7ul	18.6084	30.8599
		after KCl	6.378	5.049	5.185	5.337	5.293	5.426	6.019	6.648	6.715		1mM20ul	43.1787	41.2651
			1.317		0.136	0.288	0.244	0.377	0.97	1.599	1.666		10mM7ul	74.9231	77.531
					10.3265	21.8679	18.527	28.6257	73.6522	121.412	126.5		10mM20ul	103.701	111.432
													10mM70ul	120.263	117.846
	channel 7	AZD1208
		base1	4.336	base2	0.1mM10ul	0.1mM20ul	1mM7ul	1mM20ul	10mM7ul	10mM20ul	10mM70ul
		after KCl	4.895	3.537	3.63	3.636	3.651	3.686	3.883	4.161	4.246
			0.559		0.093	0.099	0.114	0.149	0.346	0.624	0.709
					16.6369	17.7102	20.3936	26.6547	61.8962	111.628	126.834
	channel 8	AZD1208
		base1	4.121	base2	0.1mM10ul	0.1mM20ul	1mM7ul	1mM20ul	10mM7ul	10mM20ul	10mM70ul
		after KCl	5.399	3.596	3.677	3.722	3.811	4.359	4.72	4.82	5.049
			1.278		0.081	0.126	0.215	0.763	1.124	1.224	1.453
					6.33803	9.85915	16.8232	59.7027	87.9499	95.7746	113.693
Case 5														0.1mM10ul	0.1mM20ul	1mM7ul	1mM20ul	10mM7ul	10mM20ul	10mM70ul
	channel 5	Control											AZD1208	8.32039	10.1543	2.30422	28.784	51.8229	80.8689	131.911
		base1	3.959	base2	0.1mM10ul	0.1mM20ul	1mM7ul	1mM20ul	10mM7ul	10mM20ul	10mM70ul		control	28.5594	9.56852	44.9888	50.6927	114.232	115.259	142.286
		after KCl	4.316	3.375	3.557	3.433	3.627	3.645	3.976	3.962	4.105
			0.357		0.182	0.058	0.252	0.27	0.601	0.587	0.73
					50.9804	16.2465	70.5882	75.6303	168.347	164.426	204.482		Mean	AZD1208	control
													0.1mM10ul	8.32039	28.5594
	channel 6	AZD1208											0.1mM20ul	10.1543	9.56852
		base1	4.053	base2	0.1mM10ul	0.1mM20ul	1mM7ul	1mM20ul	10mM7ul	10mM20ul	10mM70ul		1mM7ul	2.30422	44.9888
		after KCl	4.914	3.458	3.501	3.464	3.485	3.673	4.068	4.227	5.095		1mM20ul	28.784	50.6927
			0.861		0.043	0.006	0.027	0.215	0.61	0.769	1.637		10mM7ul	51.8229	114.232
					4.99419	0.696864	3.13589	24.971	70.8479	89.3148	190.128		10mM20ul	80.8689	115.259
													10mM70ul	131.911	142.286
	channel 7	AZD1208
		base1	3.262	base2	0.1mM10ul	0.1mM20ul	1mM7ul	1mM20ul	10mM7ul	10mM20ul	10mM70ul
		after KCl	4.756	0.849	1.023	1.142	0.871	1.336	1.339	1.931	1.95
			1.494		0.174	0.293	0.022	0.487	0.49	1.082	1.101
					11.6466	19.6118	1.47256	32.5971	32.7979	72.423	73.6948
	channel 8	Control
		base1	2.211	base2	0.1mM10ul	0.1mM20ul	1mM7ul	1mM20ul	10mM7ul	10mM20ul	10mM70ul
		after KCl	5.29	1.528	1.717	1.617	2.125	2.321	3.379	3.563	3.994
			3.079		0.189	0.089	0.597	0.793	1.851	2.035	2.466
					6.13836	2.89055	19.3894	25.7551	60.1169	66.0929	80.0909

## Sheet: EFS  AZD1208 0.1μM Prost
Organ:	Human Prostate
Project:	AZD1208 vs. DMSO with EFS
AZD1208 Concentration: 0.1μM
control Solvent: DMSO
EFS frequency: 2-32HZ
control	EFS (Hz)	#1	#2	#3	#4	#5		mean	SD
	2	52.903	39.9374	4.14368	24.3369	4.7221		25.2086	21.4948
	4	70.1061	47.3483	7.5372	28.078	22.904		35.1947	24.1514
	8	101.311	61.72	15.5314	33.178	83.384		59.025	35.1729
	16	148.028	137.356	71.3971	48.8781	153.707		111.873	48.2529
	32	170.128	226.46	113.059	73.3405	173.478		151.293	59.2357
AZD1208	EFS (Hz)	#1	#2	#3	#4	#5		mean	SD		% inhibition						mean	SD
	2	55.5591	19.8442	13.1369	18.6782	6.74207		22.7921	19.0402		-5.02074	50.3117	-217.034	23.2518	-42.7769		-38.2535	105.728
	4	77.0459	29.1717	16.6269	24.4971	17.5976		32.9879	25.161		-9.89895	38.389	-120.598	12.7532	23.1679		-11.2374	63.6073
	8	95.5668	48.7289	26.222	37.5718	55.2123		52.6604	26.4083		5.67023	21.0485	-68.8317	-13.2434	33.7855		-4.31416	40.1148
	16	129.471	190.572	65.1307	65.3736	94.7497		109.06	52.6876		12.536	-38.7431	8.77676	-33.7481	38.3571		-2.56426	32.8349
	32	173.569	305.633	104.458	88.7213	114.339		157.344	88.8938		-2.02241	-34.9611	7.60737	-20.9718	34.0901		-3.25158	26.6145
Case 1												2HZ	4HZ	8HZ	16HZ	32HZ
	channel 1	AZD1208									AZD1208	55.5591	77.0459	95.5668	129.471	173.569
		base1	3.949	base2	2HZ	4HZ	8HZ	16HZ	32HZ		control	52.903	70.1061	101.311	148.028	170.128
		after KCl	5.138	3.549	4.257	4.753	4.999	5.551	5.964
			1.189		0.708	1.204	1.45	2.002	2.415
					59.5458	101.262	121.951	168.377	203.112		Mean	AZD1208	control
											2HZ	55.5591	52.903
	channel 2	Control									4HZ	77.0459	70.1061
		base1	3.945	base2	2HZ	4HZ	8HZ	16HZ	32HZ		8HZ	95.5668	101.311
		after KCl	5.614	4.809	5.525	5.774	5.974	6.144	6.371		16HZ	129.471	148.028
			1.669		0.716	0.965	1.165	1.335	1.562		32HZ	173.569	170.128
					42.8999	57.8191	69.8023	79.988	93.589
	channel 3	AZD1208
		base1	4.365	base2	2HZ	4HZ	8HZ	16HZ	32HZ
		after KCl	4.524	4.012	4.094	4.096	4.122	4.156	4.241
			0.159		0.082	0.084	0.11	0.144	0.229
					51.5723	52.8302	69.1824	90.566	144.025
	channel 4	Control
		base1	5.926	base2	2HZ	4HZ	8HZ	16HZ	32HZ
		after KCl	6.511	5.061	5.429	5.543	5.838	6.325	6.504
			0.585		0.368	0.482	0.777	1.264	1.443
					62.906	82.3932	132.821	216.068	246.667
Case 2												2HZ	4HZ	8HZ	16HZ	32HZ
	channel 1	AZD1208									AZD1208	19.8442	29.1717	48.7289	190.572	305.633
		base1	3.721	base2	2HZ	4HZ	8HZ	16HZ	32HZ		control	39.9374	47.3483	61.72	137.356	226.46
		after KCl	4.324	3.057	3.244	3.244	3.128	3.269	3.363
			0.603		0.187	0.187	0.071	0.212	0.306
					31.0116	31.0116	11.7745	35.1575	50.7463		Mean	AZD1208	control
											2HZ	19.8442	39.9374
	channel 2	Control									4HZ	29.1717	47.3483
		base1	4.758	base2	2HZ	4HZ	8HZ	16HZ	32HZ		8HZ	48.7289	61.72
		after KCl	5.084	1.746	1.82	1.8	1.864	2.046	2.347		16HZ	190.572	137.356
			0.326		0.074	0.054	0.118	0.3	0.601		32HZ	305.633	226.46
					22.6994	16.5644	36.1963	92.0245	184.356
	channel 3	AZD1208
		base1	4.246	base2	2HZ	4HZ	8HZ	16HZ	32HZ
		after KCl	4.707	3.398	3.438	3.524	3.793	4.993	5.982
			0.461		0.04	0.126	0.395	1.595	2.584
					8.67679	27.3319	85.6833	345.987	560.521
	channel 4	control
		base1	3.97	base2	2HZ	4HZ	8HZ	16HZ	32HZ
		after KCl	4.409	3.921	4.172	4.264	4.304	4.723	5.1
			0.439		0.251	0.343	0.383	0.802	1.179
					57.1754	78.1321	87.2437	182.688	268.565
Case 3												2HZ	4HZ	8HZ	16HZ	32HZ
	channel 5	AZD1208									AZD1208	13.1369	16.6269	26.222	65.1307	104.458
		base1	3.933	base2	2HZ	4HZ	8HZ	16HZ	32HZ		control	4.14368	7.5372	15.5314	71.3971	113.059
		after KCl	5.062	2.601	2.848	2.836	2.917	3.443	3.995
			1.129		0.247	0.235	0.316	0.842	1.394
					21.8778	20.8149	27.9894	74.5793	123.472		Mean	AZD1208	control
											2HZ	13.1369	4.14368
	channel 6	Control									4HZ	16.6269	7.5372
		base1	4.542	base2	2HZ	4HZ	8HZ	16HZ	32HZ		8HZ	26.222	15.5314
		after KCl	5.9	3.385	3.458	3.54	3.669	4.67	5.231		16HZ	65.1307	71.3971
			1.358		0.073	0.155	0.284	1.285	1.846		32HZ	104.458	113.059
					5.37555	11.4138	20.9131	94.6244	135.935
	channel 7	AZD1208
		base1	3.573	base2	2HZ	4HZ	8HZ	16HZ	32HZ
		after KCl	6.644	2.954	3.089	3.336	3.705	4.664	5.578
			3.071		0.135	0.382	0.751	1.71	2.624
					4.39596	12.4389	24.4546	55.6822	85.4445
	channel 8	Control
		base1	4.412	base2	2HZ	4HZ	8HZ	16HZ	32HZ
		after KCl	5.614	2.933	2.968	2.977	3.055	3.512	4.017
			1.202		0.035	0.044	0.122	0.579	1.084
					2.91181	3.66057	10.1498	48.1697	90.183
Case 4												2HZ	4HZ	8HZ	16HZ	32HZ
	channel 1	Control									AZD1208	18.6782	24.4971	37.5718	65.3736	88.7213
		base1	3.946	base2	2HZ	4HZ	8HZ	16HZ	32HZ		control	24.3369	28.078	33.178	48.8781	73.3405
		after KCl	4.829	3.365	3.556	3.544	3.556	3.788	4.056
			0.883		0.191	0.179	0.191	0.423	0.691
					21.6308	20.2718	21.6308	47.9049	78.2559		Mean	AZD1208	control
											2HZ	18.6782	24.3369
	channel 2	Control									4HZ	24.4971	28.078
		base1	4.261	base2	2HZ	4HZ	8HZ	16HZ	32HZ		8HZ	37.5718	33.178
		after KCl	5.607	2.892	3.256	3.375	3.494	3.563	3.813		16HZ	65.3736	48.8781
			1.346		0.364	0.483	0.602	0.671	0.921		32HZ	88.7213	73.3405
					27.0431	35.8841	44.7251	49.8514	68.425
	channel 3	AZD1208
		base1	4.116	base2	2HZ	4HZ	8HZ	16HZ	32HZ
		after KCl	5.508	3.665	3.925	4.006	4.188	4.575	4.9
			1.392		0.26	0.341	0.523	0.91	1.235
					18.6782	24.4971	37.5718	65.3736	88.7213
	channel 4	AZD1208
		base1		base2	2HZ	4HZ	8HZ	16HZ	32HZ
		after KCl
Case 5												2HZ	4HZ	8HZ	16HZ	32HZ
	channel 5	AZD1208									AZD1208	6.74207	17.5976	55.2123	94.7497	114.339
		base1	2.969	base2	2HZ	4HZ	8HZ	16HZ	32HZ		control	4.7221	22.904	83.384	153.707	173.478
		after KCl	9.241	2.039	2.269	3.001	7.238	11.691	13.86
			6.272		0.23	0.962	5.199	9.652	11.821
					3.66709	15.338	82.8922	153.89	188.473		Mean	AZD1208	control
											2HZ	6.74207	4.7221
	channel 6	Control									4HZ	17.5976	22.904
		base1	3.562	base2	2HZ	4HZ	8HZ	16HZ	32HZ		8HZ	55.2123	83.384
		after KCl	12.84	2.227	2.763	5.054	10.009	16.471	16.931		16HZ	94.7497	153.707
			9.278		0.536	2.827	7.782	14.244	14.704		32HZ	114.339	173.478
					5.77711	30.4699	83.8758	153.524	158.482
	channel 7	Control
		base1	2.969	base2	2HZ	4HZ	8HZ	16HZ	32HZ
		after KCl	9.241	2.039	2.269	3.001	7.238	11.691	13.86
			6.272		0.23	0.962	5.199	9.652	11.821
					3.66709	15.338	82.8922	153.89	188.473
	channel 8	AZD1208
		base1	4.997	base2	2HZ	4HZ	8HZ	16HZ	32HZ
		after KCl	7.238	6.037	6.257	6.482	6.654	6.835	6.938
			2.241		0.22	0.445	0.617	0.798	0.901
					9.81705	19.8572	27.5324	35.6091	40.2053

## Sheet: NA  AZD1208 0.5μM Prost
Organ:	Human Prostate
Project:	AZD1208 + Noradrenaline
AZD1208 final concentration: 0.5μM
AZD1208 Solvent: DMSO
NA concentration: 0.1μM-100μM
control	NA (µM)	#1	#2	#3	#4	#5		mean	SD
	0.1	14.4375	62.4288	40.3312	22.8149	7.00887		29.4043	22.243
	0.3	55.171	79.1746	50.0934	46.6208	29.7368		52.1593	17.8648
	1	96.0299	167.125	87.8637	109.552	52.5156		102.617	41.775
	3	229.448	387.049	112.716	179.996	68.2832		195.498	123.614
	10	274.879	432.543	131.617	172.409	68.5594		216.001	142.405
	30	316.001	430.266	121.373	170.831	61.5263		219.999	150.571
	100	278.267	364.184	117.782	166.095	16.2741		188.52	136.095
AZD1208	NA (µM)	#1	#2	#3	#4	#5		mean	SD		%inhibition
																	mean	SD
	0.1	29.9249	3.64123	0.320255	3.56895	14.6248		10.416	12.1759		-107.271	94.1674	99.2059	84.3569	-108.662		12.3595	109.973
	0.3	34.9232	3.64326	21.9155	8.33532	33.1861		20.4007	14.1691		36.7001	95.3984	56.2507	82.121	-11.5995		51.7742	42.0936
	1	92.2901	8.02557	16.4838	39.1634	49.6345		41.1195	33.1545		3.89442	95.1979	81.2394	64.2513	5.48631		50.0139	42.8049
	3	112.447	19.7576	40.5296	117.348	90.948		76.206	43.8253		50.9924	94.8953	64.0426	34.8052	-33.1924		42.3086	47.6178
	10	106.338	55.6499	105.949	130.299	74.6059		94.5683	29.4017		61.3147	87.1342	19.5023	24.4246	-8.81925		36.7113	37.6429
	30	83.2734	95.2583	106.428	128.529	62.3823		95.1742	24.7798		73.6478	77.8606	12.3133	24.7621	-1.39122		37.4385	36.2104
	100	67.7556	117.913	94.9022	121.427	39.2866		88.257	34.7934		75.6509	67.6226	19.4255	26.8931	-141.407		9.6371	87.9317
Case 1														0.1mM10ul	0.1mM20ul	1mM7ul	1mM20ul	10mM7ul	10mM20ul	10mM70ul
	channel 1	Control											AZD1208	29.9249	34.9232	92.2901	112.447	106.338	83.2734	67.7556
		base1	2.899	base2	0.1mM10ul	0.1mM20ul	1mM7ul	1mM20ul	10mM7ul	10mM20ul	10mM70ul		control	14.4375	55.171	96.0299	229.448	274.879	316.001	278.267
		after KCl	7.991	2.563	2.681	5.555	4.338	6.441	12.342	16.197	14.159
			5.092		0.118	2.992	1.775	3.878	9.779	13.634	11.596
					2.31736	58.7588	34.8586	76.1587	192.046	267.753	227.73		Mean	AZD1208	control
													0.1mM10ul	29.9249	14.4375
	channel 2	AZD1208											0.1mM20ul	34.9232	55.171
		base1	4.028	base2	0.1mM10ul	0.1mM20ul	1mM7ul	1mM20ul	10mM7ul	10mM20ul	10mM70ul		1mM7ul	92.2901	96.0299
		after KCl	7.089	2.886	3.802	3.955	5.711	6.328	6.141	5.435	4.96		1mM20ul	112.447	229.448
			3.061		0.916	1.069	2.825	3.442	3.255	2.549	2.074		10mM7ul	106.338	274.879
					29.9249	34.9232	92.2901	112.447	106.338	83.2734	67.7556		10mM20ul	83.2734	316.001
													10mM70ul	67.7556	278.267
	channel 3	Control
		base1	3.563	base2	0.1mM10ul	0.1mM20ul	1mM7ul	1mM20ul	10mM7ul	10mM20ul	10mM70ul
		after KCl	4.542	3.688	3.948	4.193	5.227	7.435	7.19	7.254	6.907
			0.979		0.26	0.505	1.539	3.747	3.502	3.566	3.219
					26.5577	51.5832	157.201	382.737	357.712	364.249	328.805
	channel 4	AZD1208
		base1		base2	0.1mM10ul	0.1mM20ul	1mM7ul	1mM20ul	10mM7ul	10mM20ul	10mM70ul
		after KCl
Case 2														0.1mM10ul	0.1mM20ul	1mM7ul	1mM20ul	10mM7ul	10mM20ul	10mM70ul
	channel 1	Control											AZD1208	3.64123	3.64326	8.02557	19.7576	55.6499	95.2583	117.913
		base1		base2	0.1mM10ul	0.1mM20ul	1mM7ul	1mM20ul	10mM7ul	10mM20ul	10mM70ul		control	62.4288	79.1746	167.125	387.049	432.543	430.266	364.184
		after KCl
													Mean	AZD1208	control
													0.1mM10ul	3.64123	62.4288
	channel 2	AZD1208											0.1mM20ul	3.64326	79.1746
		base1	4.217	base2	0.1mM10ul	0.1mM20ul	1mM7ul	1mM20ul	10mM7ul	10mM20ul	10mM70ul		1mM7ul	8.02557	167.125
		after KCl	7.436	3.54	3.692	3.656	3.832	4.191	5.533	6.841	6.904		1mM20ul	19.7576	387.049
			3.219		0.152	0.116	0.292	0.651	1.993	3.301	3.364		10mM7ul	55.6499	432.543
					4.72196	3.6036	9.07114	20.2237	61.9136	102.547	104.505		10mM20ul	95.2583	430.266
													10mM70ul	117.913	364.184
	channel 3	AZD1208
		base1	5.635	base2	0.1mM10ul	0.1mM20ul	1mM7ul	1mM20ul	10mM7ul	10mM20ul	10mM70ul
		after KCl	8.486	5.836	5.909	5.941	6.035	6.386	7.244	8.344	9.58
			2.851		0.073	0.105	0.199	0.55	1.408	2.508	3.744
					2.56051	3.68292	6.98001	19.2915	49.3862	87.9691	131.322
	channel 4	Control
		base1	2.972	base2	0.1mM10ul	0.1mM20ul	1mM7ul	1mM20ul	10mM7ul	10mM20ul	10mM70ul
		after KCl	5.08	1.858	3.174	3.527	5.381	10.017	10.976	10.928	9.535
			2.108		1.316	1.669	3.523	8.159	9.118	9.07	7.677
					62.4288	79.1746	167.125	387.049	432.543	430.266	364.184
Case 3														0.1mM10ul	0.1mM20ul	1mM7ul	1mM20ul	10mM7ul	10mM20ul	10mM70ul
	channel 5	Control											AZD1208	0.320255	21.9155	16.4838	40.5296	105.949	106.428	94.9022
		base1	4.06	base2	0.1mM10ul	0.1mM20ul	1mM7ul	1mM20ul	10mM7ul	10mM20ul	10mM70ul		control	40.3312	50.0934	87.8637	112.716	131.617	121.373	117.782
		after KCl	6.233	3.273	3.456	3.529	3.998	4.189	4.228	3.744	3.68
			2.173		0.183	0.256	0.725	0.916	0.955	0.471	0.407
					8.42154	11.7809	33.364	42.1537	43.9485	21.6751	18.7299		Mean	AZD1208	control
													0.1mM10ul	0.320255	40.3312
	channel 6	AZD1208											0.1mM20ul	21.9155	50.0934
		base1	0.937	base2	0.1mM10ul	0.1mM20ul	1mM7ul	1mM20ul	10mM7ul	10mM20ul	10mM70ul		1mM7ul	16.4838	87.8637
		after KCl	4.995	-2.701	-2.761	-1.325	-1.888	-1.558	-0.671	-1.129	-1.687		1mM20ul	40.5296	112.716
			4.058		-0.06	1.376	0.813	1.143	2.03	1.572	1.014		10mM7ul	105.949	131.617
					-1.47856	33.9083	20.0345	28.1666	50.0246	38.7383	24.9877		10mM20ul	106.428	121.373
													10mM70ul	94.9022	117.782
	channel 7	AZD1208
		base1	2.186	base2	0.1mM10ul	0.1mM20ul	1mM7ul	1mM20ul	10mM7ul	10mM20ul	10mM70ul
		after KCl	8.132	1.112	1.238	1.702	1.881	4.257	10.737	11.465	10.912
			5.946		0.126	0.59	0.769	3.145	9.625	10.353	9.8
					2.11907	9.92264	12.9331	52.8927	161.874	174.117	164.817
	channel 8	Control
		base1	3.709	base2	0.1mM10ul	0.1mM20ul	1mM7ul	1mM20ul	10mM7ul	10mM20ul	10mM70ul
		after KCl	5.503	-1.653	-0.357	-0.067	0.901	1.635	2.281	2.313	2.237
			1.794		1.296	1.586	2.554	3.288	3.934	3.966	3.89
					72.2408	88.4058	142.363	183.278	219.287	221.07	216.834
Case 4														0.1mM10ul	0.1mM20ul	1mM7ul	1mM20ul	10mM7ul	10mM20ul	10mM70ul
	channel 1	AZD1208											AZD1208	3.56895	8.33532	39.1634	117.348	130.299	128.529	121.427
		base1	3.607	base2	0.1mM10ul	0.1mM20ul	1mM7ul	1mM20ul	10mM7ul	10mM20ul	10mM70ul		control	22.8149	46.6208	109.552	179.996	172.409	170.831	166.095
		after KCl	5.345	2.565	2.698	2.734	3.345	4.435	4.713	4.296	4.266
			1.738		0.133	0.169	0.78	1.87	2.148	1.731	1.701
					7.65247	9.72382	44.8792	107.595	123.59	99.5972	97.8711		Mean	AZD1208	control
													0.1mM10ul	3.56895	22.8149
	channel 2	Control											0.1mM20ul	8.33532	46.6208
		base1	3.969	base2	0.1mM10ul	0.1mM20ul	1mM7ul	1mM20ul	10mM7ul	10mM20ul	10mM70ul		1mM7ul	39.1634	109.552
		after KCl	5.514	3.162	3.251	3.65	4.196	5.612	5.63	5.763	5.753		1mM20ul	117.348	179.996
			1.545		0.089	0.488	1.034	2.45	2.468	2.601	2.591		10mM7ul	130.299	172.409
					5.76052	31.5858	66.9256	158.576	159.741	168.35	167.702		10mM20ul	128.529	170.831
													10mM70ul	121.427	166.095
	channel 3	AZD1208
		base1	4.489	base2	0.1mM10ul	0.1mM20ul	1mM7ul	1mM20ul	10mM7ul	10mM20ul	10mM70ul
		after KCl	6.821	4.298	4.286	4.46	5.078	7.262	7.493	7.97	7.679
			2.332		-0.012	0.162	0.78	2.964	3.195	3.672	3.381
					-0.51458	6.94683	33.4477	127.101	137.007	157.461	144.983
	channel 4	Control
		base1	5.065	base2	0.1mM10ul	0.1mM20ul	1mM7ul	1mM20ul	10mM7ul	10mM20ul	10mM70ul
		after KCl	5.983	4.793	5.159	5.359	6.19	6.642	6.492	6.384	6.303
			0.918		0.366	0.566	1.397	1.849	1.699	1.591	1.51
					39.8693	61.6558	152.179	201.416	185.076	173.312	164.488
Case 5														0.1mM10ul	0.1mM20ul	1mM7ul	1mM20ul	10mM7ul	10mM20ul	10mM70ul
	channel 5	Control											AZD1208	14.6248	33.1861	49.6345	90.948	74.6059	62.3823	39.2866
		base1	3.831	base2	0.1mM10ul	0.1mM20ul	1mM7ul	1mM20ul	10mM7ul	10mM20ul	10mM70ul		control	7.00887	29.7368	52.5156	68.2832	68.5594	61.5263	16.2741
		after KCl	4.36	3.398	3.412	3.587	3.667	3.651	3.638	3.563	3.27
			0.529		0.014	0.189	0.269	0.253	0.24	0.165	-0.128
					2.6465	35.7278	50.8507	47.8261	45.3686	31.1909	-24.1966		Mean	AZD1208	control
													0.1mM10ul	14.6248	7.00887
	channel 6	AZD1208											0.1mM20ul	33.1861	29.7368
		base1	3.135	base2	0.1mM10ul	0.1mM20ul	1mM7ul	1mM20ul	10mM7ul	10mM20ul	10mM70ul		1mM7ul	49.6345	52.5156
		after KCl	4.518	2.597	2.769	3.2	3.379	3.996	3.979	3.692	3.103		1mM20ul	90.948	68.2832
			1.383		0.172	0.603	0.782	1.399	1.382	1.095	0.506		10mM7ul	74.6059	68.5594
					12.4367	43.6009	56.5437	101.157	99.9277	79.1757	36.5871		10mM20ul	62.3823	61.5263
													10mM70ul	39.2866	16.2741
	channel 7	Control
		base1	3.786	base2	0.1mM10ul	0.1mM20ul	1mM7ul	1mM20ul	10mM7ul	10mM20ul	10mM70ul
		after KCl	4.683	2.973	3.075	3.186	3.459	3.769	3.796	3.797	3.482
			0.897		0.102	0.213	0.486	0.796	0.823	0.824	0.509
					11.3712	23.7458	54.1806	88.7402	91.7503	91.8618	56.7447
	channel 8	AZD1208
		base1	4.21	base2	0.1mM10ul	0.1mM20ul	1mM7ul	1mM20ul	10mM7ul	10mM20ul	10mM70ul
		after KCl	6.375	3.307	3.671	3.8	4.232	5.055	4.374	4.294	4.216
			2.165		0.364	0.493	0.925	1.748	1.067	0.987	0.909
					16.8129	22.7714	42.7252	80.739	49.2841	45.5889	41.9861

## Sheet: PE AZD1208  0.5μM Prost
Organ:	Human Prostate
Project:	AZD1208 + Phenylephrine
AZD1208 final concentration: 0.5μM
AZD1208 Solvent: DMSO
PE concentration: 0.1μM-100μM
control	PE (µM)	#1	#2	#3	#4	#5		mean	SD
	0.1	19.0835	26.0054	5.68697	13.8814	7.08867		14.3492	8.45943
	0.3	83.3783	20.9115	2.89069	38.4017	11.183		31.353	31.9463
	1	98.1092	108.132	3.67412	74.8803	27.8271		62.5246	45.1837
	3	199.309	240.036	22.0089	179.256	58.3413		139.79	94.4134
	10	246.015	363.896	76.9765	222.293	89.7161		199.779	119.136
	30	284.926	476.318	115.769	284.419	127.545		257.795	146.913
	100	284.85	493.923	91.9356	247.249	99.3314		243.458	164.463
AZD1208	PE (µM)	#1	#2	#3	#4	#5		mean	SD		%inhibition						mean	SD
	0.1	29.5249	11.11	1.08975	3.44507	0.65494		9.16494	12.1311		-54.7147	57.2779	80.8377	75.1822	90.7607		49.8688	59.7172
	0.3	91.3014	19.4604	4.80623	3.35196	0.51852		23.8877	38.3932		-9.50265	6.93914	-66.2659	91.2713	95.3633		23.561	69.2435
	1	123.175	45.77	8.41276	28.8175	1.19301		41.4736	48.9114		-25.5488	57.6722	-128.973	61.5152	95.7128		12.0757	90.5937
	3	194.191	98.2163	52.0061	76.1173	6.07944		85.3221	69.8084		2.56787	59.0827	-136.295	57.5371	89.5795		14.4944	89.9421
	10	220.857	162.886	98.8602	110.102	11.6019		120.862	77.9465		10.2262	55.2383	-28.4291	50.4697	87.0682		34.9147	44.7128
	30	226.349	162.139	101.438	97.2533	27.5112		122.938	74.9315		20.5586	65.9599	12.379	65.8063	78.4302		48.6268	29.9397
	100	245.24	178.741	82.9916	108.799	42.6735		131.689	80.509		13.9057	63.812	9.72853	55.9963	57.0393		40.0964	26.031
Case 1														0.1mM10ul	0.1mM20ul	1mM7ul	1mM20ul	10mM7ul	10mM20ul	10mM70ul
	channel 1	AZD1208											AZD1208	29.5249	91.3014	123.175	194.191	220.857	226.349	245.24
		base1	4.392	base2	0.1mM10ul	0.1mM20ul	1mM7ul	1mM20ul	10mM7ul	10mM20ul	10mM70ul		control	19.0835	83.3783	98.1092	199.309	246.015	284.926	284.85
		after KCl	10.669	3.483	5.245	8.003	8.834	14.804	15.354	15.439	16.991
			6.277		1.762	4.52	5.351	11.321	11.871	11.956	13.508
					28.0707	72.0089	85.2477	180.357	189.119	190.473	215.198		Mean	AZD1208	control
													0.1mM10ul	29.5249	19.0835
	channel 2	Control											0.1mM20ul	91.3014	83.3783
		base1	4.065	base2	0.1mM10ul	0.1mM20ul	1mM7ul	1mM20ul	10mM7ul	10mM20ul	10mM70ul		1mM7ul	123.175	98.1092
		after KCl	5.462	3.419	3.664	5.132	5.057	6.79	7.354	7.586	7.78		1mM20ul	194.191	199.309
			1.397	.	0.245	1.713	1.638	3.371	3.935	4.167	4.361		10mM7ul	220.857	246.015
					17.5376	122.62	117.251	241.303	281.675	298.282	312.169		10mM20ul	226.349	284.926
													10mM70ul	245.24	284.85
	channel 3	AZD1208
		base1	4.628	base2	0.1mM10ul	0.1mM20ul	1mM7ul	1mM20ul	10mM7ul	10mM20ul	10mM70ul
		after KCl	6.497	3.946	4.525	6.013	6.957	7.834	8.667	8.847	9.091
			1.869		0.579	2.067	3.011	3.888	4.721	4.901	5.145
					30.9791	110.594	161.102	208.026	252.595	262.226	275.281
	channel 4	Control
		base1	3.451	base2	0.1mM10ul	0.1mM20ul	1mM7ul	1mM20ul	10mM7ul	10mM20ul	10mM70ul
		after KCl	7.169	2.633	3.4	4.274	5.569	8.482	10.454	12.73	12.208
			3.718		0.767	1.641	2.936	5.849	7.821	10.097	9.575
					20.6294	44.1366	78.9672	157.316	210.355	271.571	257.531
Case 2														0.1mM10ul	0.1mM20ul	1mM7ul	1mM20ul	10mM7ul	10mM20ul	10mM70ul
	channel 5	AZD1208											AZD1208	11.11	19.4604	45.77	98.2163	162.886	162.139	178.741
		base1	4.723	base2	0.1mM10ul	0.1mM20ul	1mM7ul	1mM20ul	10mM7ul	10mM20ul	10mM70ul		control	26.0054	20.9115	108.132	240.036	363.896	476.318	493.923
		after KCl	5.868	4.768	4.971	5.127	5.689	6.739	7.694	7.702	7.619
			1.145		0.203	0.359	0.921	1.971	2.926	2.934	2.851
					17.7293	31.3537	80.4367	172.14	255.546	256.245	248.996		Mean	AZD1208	control
													0.1mM10ul	11.11	26.0054
	channel 6	Control											0.1mM20ul	19.4604	20.9115
		base1	6.043	base2	0.1mM10ul	0.1mM20ul	1mM7ul	1mM20ul	10mM7ul	10mM20ul	10mM70ul		1mM7ul	45.77	108.132
		after KCl	7.162	5.436	5.727	5.67	6.646	8.122	9.508	10.766	10.963		1mM20ul	98.2163	240.036
			1.119		0.291	0.234	1.21	2.686	4.072	5.33	5.527		10mM7ul	162.886	363.896
					26.0054	20.9115	108.132	240.036	363.896	476.318	493.923		10mM20ul	162.139	476.318
													10mM70ul	178.741	493.923
	channel 7	AZD1208
		base1	3.469	base2	0.1mM10ul	0.1mM20ul	1mM7ul	1mM20ul	10mM7ul	10mM20ul	10mM70ul
		after KCl	6.297	3.855	3.982	4.069	4.169	4.542	5.841	5.779	6.923
			2.828		0.127	0.214	0.314	0.687	1.986	1.924	3.068
					4.49081	7.56719	11.1033	24.2928	70.2263	68.0339	108.487
	channel 8	Control
		base1		base2	0.1mM10ul	0.1mM20ul	1mM7ul	1mM20ul	10mM7ul	10mM20ul	10mM70ul
		after KCl
Case 3														0.1mM10ul	0.1mM20ul	1mM7ul	1mM20ul	10mM7ul	10mM20ul	10mM70ul
	channel 5	AZD1208											AZD1208	1.08975	4.80623	8.41276	52.0061	98.8602	101.438	82.9916
		base1	5.034	base2	0.1mM10ul	0.1mM20ul	1mM7ul	1mM20ul	10mM7ul	10mM20ul	10mM70ul		control	5.68697	2.89069	3.67412	22.0089	76.9765	115.769	91.9356
		after KCl	8.949	4.96	5.032	5.062	5.22	6.863	8.467	8.49	8.635
			3.915		0.072	0.102	0.26	1.903	3.507	3.53	3.675
					1.83908	2.60536	6.64112	48.6079	89.5785	90.166	93.8697		Mean	AZD1208	control
													0.1mM10ul	1.08975	5.68697
	channel 6	Control											0.1mM20ul	4.80623	2.89069
		base1	5.737	base2	0.1mM10ul	0.1mM20ul	1mM7ul	1mM20ul	10mM7ul	10mM20ul	10mM70ul		1mM7ul	8.41276	3.67412
		after KCl	6.386	5.807	5.875	5.852	5.863	6.037	6.389	6.428	6.407		1mM20ul	52.0061	22.0089
			0.649		0.068	0.045	0.056	0.23	0.582	0.621	0.6		10mM7ul	98.8602	76.9765
					10.4777	6.93374	8.62866	35.4391	89.6764	95.6857	92.4499		10mM20ul	101.438	115.769
													10mM70ul	82.9916	91.9356
	channel 7	Control
		base1	3.889	base2	0.1mM10ul	0.1mM20ul	1mM7ul	1mM20ul	10mM7ul	10mM20ul	10mM70ul
		after KCl	4.67	2.421	2.428	2.412	2.411	2.488	2.923	3.482	3.135
			0.781		0.007	-0.009	-0.01	0.067	0.502	1.061	0.714
					0.896287	-1.15237	-1.28041	8.57875	64.2766	135.851	91.4213
	channel 8	AZD1208
		base1	2.954	base2	0.1mM10ul	0.1mM20ul	1mM7ul	1mM20ul	10mM7ul	10mM20ul	10mM70ul
		after KCl	6.479	1.588	1.6	1.835	1.947	3.541	5.4	5.561	4.13
			3.525		0.012	0.247	0.359	1.953	3.812	3.973	2.542
					0.340426	7.00709	10.1844	55.4043	108.142	112.709	72.1135
Case 4														0.1mM10ul	0.1mM20ul	1mM7ul	1mM20ul	10mM7ul	10mM20ul	10mM70ul
	channel 1	AZD1208											AZD1208	3.44507	3.35196	28.8175	76.1173	110.102	97.2533	108.799
		base1	3.436	base2	0.1mM10ul	0.1mM20ul	1mM7ul	1mM20ul	10mM7ul	10mM20ul	10mM70ul		control	13.8814	38.4017	74.8803	179.256	222.293	284.419	247.249
		after KCl	5.584	2.213	2.287	2.285	2.832	3.848	4.578	4.302	4.55
			2.148		0.074	0.072	0.619	1.635	2.365	2.089	2.337
					3.44507	3.35196	28.8175	76.1173	110.102	97.2533	108.799		Mean	AZD1208	control
													0.1mM10ul	3.44507	13.8814
	channel 2	Control											0.1mM20ul	3.35196	38.4017
		base1	3.511	base2	0.1mM10ul	0.1mM20ul	1mM7ul	1mM20ul	10mM7ul	10mM20ul	10mM70ul		1mM7ul	28.8175	74.8803
		after KCl	4.054	2.815	2.933	3.095	3.592	4.373	4.693	4.985	4.727		1mM20ul	76.1173	179.256
			0.543		0.118	0.28	0.777	1.558	1.878	2.17	1.912		10mM7ul	110.102	222.293
					21.7311	51.5654	143.094	286.924	345.856	399.632	352.118		10mM20ul	97.2533	284.419
													10mM70ul	108.799	247.249
	channel 3	Control
		base1	4.061	base2	0.1mM10ul	0.1mM20ul	1mM7ul	1mM20ul	10mM7ul	10mM20ul	10mM70ul
		after KCl	4.691	1.849	1.887	2.008	1.891	2.3	2.471	2.915	2.746
			0.63		0.038	0.159	0.042	0.451	0.622	1.066	0.897
					6.03175	25.2381	6.66667	71.5873	98.7302	169.206	142.381
	channel 4	AZD1208
		base1		base2	0.1mM10ul	0.1mM20ul	1mM7ul	1mM20ul	10mM7ul	10mM20ul	10mM70ul
		after KCl
Case 5														0.1mM10ul	0.1mM20ul	1mM7ul	1mM20ul	10mM7ul	10mM20ul	10mM70ul
	channel 1	Control											AZD1208	0.65494	0.51852	1.19301	6.07944	11.6019	27.5112	42.6735
		base1	2.978	base2	0.1mM10ul	0.1mM20ul	1mM7ul	1mM20ul	10mM7ul	10mM20ul	10mM70ul		control	7.08867	11.183	27.8271	58.3413	89.7161	127.545	99.3314
		after KCl	5.286	1.772	2.08	2.302	3.023	3.999	5.565	6.187	5.296
			2.308		0.308	0.53	1.251	2.227	3.793	4.415	3.524
					13.3449	22.9636	54.2028	96.4905	164.341	191.291	152.686		Mean	AZD1208	control
													0.1mM10ul	0.65494	7.08867
	channel 2	AZD1208											0.1mM20ul	0.51852	11.183
		base1	3.356	base2	0.1mM10ul	0.1mM20ul	1mM7ul	1mM20ul	10mM7ul	10mM20ul	10mM70ul		1mM7ul	1.19301	27.8271
		after KCl	9.899	2.216	2.28	2.314	2.348	2.856	3.317	4.064	3.88		1mM20ul	6.07944	58.3413
			6.543		0.064	0.098	0.132	0.64	1.101	1.848	1.664		10mM7ul	11.6019	89.7161
					0.978145	1.49778	2.01742	9.78145	16.8271	28.2439	25.4318		10mM20ul	27.5112	127.545
													10mM70ul	42.6735	99.3314
	channel 3	AZD1208
		base1	3.134	base2	0.1mM10ul	0.1mM20ul	1mM7ul	1mM20ul	10mM7ul	10mM20ul	10mM70ul
		after KCl	8.56	2.034	2.052	2.009	2.054	2.163	2.38	3.487	5.285
			5.426		0.018	-0.025	0.02	0.129	0.346	1.453	3.251
					0.331736	-0.460745	0.368596	2.37744	6.3767	26.7785	59.9152
	channel 4	Control
		base1	3.354	base2	0.1mM10ul	0.1mM20ul	1mM7ul	1mM20ul	10mM7ul	10mM20ul	10mM70ul
		after KCl	8.039	1.458	1.497	1.43	1.526	2.404	2.165	4.447	3.612
			4.685		0.039	-0.028	0.068	0.946	0.707	2.989	2.154
					0.832444	-0.597652	1.45144	20.1921	15.0907	63.7994	45.9765

## Sheet: MTX  AZD1208  0.5μM Prost
Organ:	Human Prostate
Project:	AZD1208 + Methoxamine
AZD1208 final concentration: 0.5μM
AZD1208 Solvent: DMSO
MTX concentration: 0.1μM-100μM
control	MTX (µM)	#1	#2	#3	#4	#5		mean	SD
	0.1	2.51015	8.69719	4.20806	3.77367	3.42487		4.52279	2.41568
	0.3	7.66871	9.79896	-4.00304	11.5391	3.72636		5.74603	6.18075
	1	22.1871	24.3574	-17.173	62.8548	5.58701		19.5626	29.3637
	3	49.2226	81.5618	26.21	129.434	30.3163		63.349	42.9213
	10	63.1138	167.643	62.3396	142.897	63.7064		99.9399	51.2635
	30	62.4323	191.451	54.0839	162.165	77.696		109.566	62.824
	100	45.8348	182.061	36.4244	144.83	48.7534		91.5809	67.0659
AZD1208	MTX (µM)	#1	#2	#3	#4	#5		mean	SD		%inhibition						mean	SD
	0.1	0.811035	2.5649	2.16772	4.75646	0.801355		2.2203	1.62427		67.6897	70.5088	48.4864	-26.0433	76.6019		47.4487	42.4073
	0.3	3.13761	6.88145	15.3717	3.08814	0.283903		5.75255	5.86611		59.0856	29.7737	484	73.2377	92.3812		147.696	189.382
	1	9.19927	17.6103	15.1799	12.6987	1.27919		11.1935	6.35615		58.5377	27.7005	188.394	79.7967	77.1042		86.3066	60.7343
	3	62.905	56.8658	86.6304	62.3342	10.8805		55.9232	27.67		-27.7968	30.2788	-230.524	51.8409	64.1102		-22.4182	121.568
	10	65.574	78.1358	111.522	110.029	39.3914		80.9304	30.6254		-3.898	53.3915	-78.8944	23.0014	38.1673		6.35357	52.1396
	30	69.1909	75.8211	101.343	126.035	53.0561		85.0893	28.7468		-10.8255	60.3967	-87.3814	22.2799	31.7132		3.23659	56.6794
	100	65.8879	61.8079	77.5959	109.215	46.9446		72.2903	23.3712		-43.7508	66.0511	-113.033	24.591	3.71024		-12.4862	68.7245
Case 1														0.1mM10ul	0.1mM20ul	1mM7ul	1mM20ul	10mM7ul	10mM20ul	10mM70ul
	channel 1	AZD1208											AZD1208	0.811035	3.13761	9.19927	62.905	65.574	69.1909	65.8879
		base1	1.527	base2	0.1mM10ul	0.1mM20ul	1mM7ul	1mM20ul	10mM7ul	10mM20ul	10mM70ul		control	2.51015	7.66871	22.1871	49.2226	63.1138	62.4323	45.8348
		after KCl	9.192	-2.804	-2.783	-2.633	-2.261	2.23	3.702	4.286	3.99
			7.665		0.021	0.171	0.543	5.034	6.506	7.09	6.794
					0.273973	2.23092	7.08415	65.6751	84.8793	92.4984	88.6367		Mean	AZD1208	control
													0.1mM10ul	0.811035	2.51015
	channel 2	Control											0.1mM20ul	3.13761	7.66871
		base1	3.731	base2	0.1mM10ul	0.1mM20ul	1mM7ul	1mM20ul	10mM7ul	10mM20ul	10mM70ul		1mM7ul	9.19927	22.1871
		after KCl	5.706	3.097	3.117	3.17	3.452	4.045	4.159	4.264	3.925		1mM20ul	62.905	49.2226
			1.975	.	0.02	0.073	0.355	0.948	1.062	1.167	0.828		10mM7ul	65.574	63.1138
					1.01266	3.6962	17.9747	48	53.7722	59.0886	41.9241		10mM20ul	69.1909	62.4323
													10mM70ul	65.8879	45.8348
	channel 3	AZD1208
		base1	4.263	base2	0.1mM10ul	0.1mM20ul	1mM7ul	1mM20ul	10mM7ul	10mM20ul	10mM70ul
		after KCl	6.34	3.538	3.566	3.622	3.773	4.787	4.499	4.491	4.434
			2.077		0.028	0.084	0.235	1.249	0.961	0.953	0.896
					1.3481	4.04429	11.3144	60.1348	46.2687	45.8835	43.1391
	channel 4	Control
		base1	4.675	base2	0.1mM10ul	0.1mM20ul	1mM7ul	1mM20ul	10mM7ul	10mM20ul	10mM70ul
		after KCl	6.247	4.258	4.321	4.441	4.673	5.051	5.397	5.292	5.04
			1.572		0.063	0.183	0.415	0.793	1.139	1.034	0.782
					4.00763	11.6412	26.3995	50.4453	72.4555	65.7761	49.7455
Case 2														0.1mM10ul	0.1mM20ul	1mM7ul	1mM20ul	10mM7ul	10mM20ul	10mM70ul
	channel 5	Control											AZD1208	2.5649	6.88145	17.6103	56.8658	78.1358	75.8211	61.8079
		base1	3.925	base2	0.1mM10ul	0.1mM20ul	1mM7ul	1mM20ul	10mM7ul	10mM20ul	10mM70ul		control	8.69719	9.79896	24.3574	81.5618	167.643	191.451	182.061
		after KCl	4.868	3.331	3.513	3.495	3.57	3.791	4.48	4.947	4.908
			0.943		0.182	0.164	0.239	0.46	1.149	1.616	1.577
					19.3001	17.3913	25.3446	48.7805	121.845	171.368	167.232		Mean	AZD1208	control
													0.1mM10ul	2.5649	8.69719
	channel 6	AZD1208											0.1mM20ul	6.88145	9.79896
		base1	3.773	base2	0.1mM10ul	0.1mM20ul	1mM7ul	1mM20ul	10mM7ul	10mM20ul	10mM70ul		1mM7ul	17.6103	24.3574
		after KCl	6.97	3.294	3.376	3.514	3.857	5.112	5.792	5.718	5.27		1mM20ul	56.8658	81.5618
			3.197		0.082	0.22	0.563	1.818	2.498	2.424	1.976		10mM7ul	78.1358	167.643
					2.5649	6.88145	17.6103	56.8658	78.1358	75.8211	61.8079		10mM20ul	75.8211	191.451
													10mM70ul	61.8079	182.061
	channel 7	Control
		base1	3.663	base2	0.1mM10ul	0.1mM20ul	1mM7ul	1mM20ul	10mM7ul	10mM20ul	10mM70ul
		after KCl	4.66	3.021	3.002	3.043	3.254	4.161	5.149	5.13	4.984
			0.997		-0.019	0.022	0.233	1.14	2.128	2.109	1.963
					-1.90572	2.20662	23.3701	114.343	213.44	211.535	196.891
	channel 8	AZD1208
		base1		base2	0.1mM10ul	0.1mM20ul	1mM7ul	1mM20ul	10mM7ul	10mM20ul	10mM70ul
		after KCl
Case 3														0.1mM10ul	0.1mM20ul	1mM7ul	1mM20ul	10mM7ul	10mM20ul	10mM70ul
	channel 1	AZD1208											AZD1208	2.16772	15.3717	15.1799	86.6304	111.522	101.343	77.5959
		base1	4.047	base2	0.1mM10ul	0.1mM20ul	1mM7ul	1mM20ul	10mM7ul	10mM20ul	10mM70ul		control	4.20806	-4.00304	-17.173	26.21	62.3396	54.0839	36.4244
		after KCl	5.232	3.152	3.154	3.302	3.288	3.643	4.068	3.811	3.66
			1.185		0.002	0.15	0.136	0.491	0.916	0.659	0.508
					0.168776	12.6582	11.4768	41.4346	77.2996	55.6118	42.8692		Mean	AZD1208	control
													0.1mM10ul	2.16772	4.20806
	channel 2	Control											0.1mM20ul	15.3717	-4.00304
		base1	5.74	base2	0.1mM10ul	0.1mM20ul	1mM7ul	1mM20ul	10mM7ul	10mM20ul	10mM70ul		1mM7ul	15.1799	-17.173
		after KCl	6.32	5.984	5.996	5.9	5.76	5.977	6.191	6.25	6.103		1mM20ul	86.6304	26.21
			0.58		0.012	-0.084	-0.224	-0.007	0.207	0.266	0.119		10mM7ul	111.522	62.3396
					2.06897	-14.4828	-38.6207	-1.2069	35.6897	45.8621	20.5172		10mM20ul	101.343	54.0839
													10mM70ul	77.5959	36.4244
	channel 3	Control
		base1	3.301	base2	0.1mM10ul	0.1mM20ul	1mM7ul	1mM20ul	10mM7ul	10mM20ul	10mM70ul
		after KCl	4.073	2.275	2.324	2.325	2.308	2.689	2.962	2.756	2.679
			0.772		0.049	0.05	0.033	0.414	0.687	0.481	0.404
					6.34715	6.47668	4.27461	53.6269	88.9896	62.3057	52.3316
	channel 4	AZD1208
		base1	3.208	base2	0.1mM10ul	0.1mM20ul	1mM7ul	1mM20ul	10mM7ul	10mM20ul	10mM70ul
		after KCl	4.336	2.089	2.136	2.293	2.302	3.576	3.733	3.748	3.356
			1.128		0.047	0.204	0.213	1.487	1.644	1.659	1.267
					4.16667	18.0851	18.883	131.826	145.745	147.074	112.323
Case 4														0.1mM10ul	0.1mM20ul	1mM7ul	1mM20ul	10mM7ul	10mM20ul	10mM70ul
	channel 5	AZD1208											AZD1208	4.75646	3.08814	12.6987	62.3342	110.029	126.035	109.215
		base1	3.252	base2	0.1mM10ul	0.1mM20ul	1mM7ul	1mM20ul	10mM7ul	10mM20ul	10mM70ul		control	3.77367	11.5391	62.8548	129.434	142.897	162.165	144.83
		after KCl	5.29	2.738	2.905	2.827	2.86	3.117	3.363	4.801	4.801
			2.038		0.167	0.089	0.122	0.379	0.625	2.063	2.063
					8.19431	4.36703	5.98626	18.5967	30.6673	101.227	101.227		Mean	AZD1208	control
													0.1mM10ul	4.75646	3.77367
	channel 6	Control											0.1mM20ul	3.08814	11.5391
		base1	3.436	base2	0.1mM10ul	0.1mM20ul	1mM7ul	1mM20ul	10mM7ul	10mM20ul	10mM70ul		1mM7ul	12.6987	62.8548
		after KCl	4.2	2.406	2.411	2.366	2.553	3.162	3.311	3.556	3.377		1mM20ul	62.3342	129.434
			0.764		0.005	-0.04	0.147	0.756	0.905	1.15	0.971		10mM7ul	110.029	142.897
					0.65445	-5.2356	19.2408	98.9529	118.455	150.524	127.094		10mM20ul	126.035	162.165
													10mM70ul	109.215	144.83
	channel 7	Control
		base1	3.412	base2	0.1mM10ul	0.1mM20ul	1mM7ul	1mM20ul	10mM7ul	10mM20ul	10mM70ul
		after KCl	4.355	3.02	3.085	3.287	4.024	4.528	4.598	4.659	4.553
			0.943		0.065	0.267	1.004	1.508	1.578	1.639	1.533
					6.8929	28.3139	106.469	159.915	167.338	173.807	162.566
	channel 8	AZD1208
		base1	2.94	base2	0.1mM10ul	0.1mM20ul	1mM7ul	1mM20ul	10mM7ul	10mM20ul	10mM70ul
		after KCl	6.201	2.11	2.153	2.169	2.743	5.569	8.286	7.029	5.932
			3.261		0.043	0.059	0.633	3.459	6.176	4.919	3.822
					1.31861	1.80926	19.4112	106.072	189.39	150.843	117.203
Case 5														0.1mM10ul	0.1mM20ul	1mM7ul	1mM20ul	10mM7ul	10mM20ul	10mM70ul
	channel 1	Control											AZD1208	0.801355	0.283903	1.27919	10.8805	39.3914	53.0561	46.9446
		base1	2.984	base2	0.1mM10ul	0.1mM20ul	1mM7ul	1mM20ul	10mM7ul	10mM20ul	10mM70ul		control	3.42487	3.72636	5.58701	30.3163	63.7064	77.696	48.7534
		after KCl	8.408	1.977	2.01	1.975	2.064	2.565	3.998	4.5	4.629
			5.424		0.033	-0.002	0.087	0.588	2.021	2.523	2.652
					0.608407	-0.0368732	1.60398	10.8407	37.2603	46.5155	48.8938		Mean	AZD1208	control
													0.1mM10ul	0.801355	3.42487
	channel 2	AZD1208											0.1mM20ul	0.283903	3.72636
		base1	3.059	base2	0.1mM10ul	0.1mM20ul	1mM7ul	1mM20ul	10mM7ul	10mM20ul	10mM70ul		1mM7ul	1.27919	5.58701
		after KCl	11.889	1.909	2.037	1.963	2.001	2.785	5.084	6.012	5.899		1mM20ul	10.8805	30.3163
			8.83		0.128	0.054	0.092	0.876	3.175	4.103	3.99		10mM7ul	39.3914	63.7064
					1.4496	0.611552	1.0419	9.92072	35.957	46.4666	45.1869		10mM20ul	53.0561	77.696
													10mM70ul	46.9446	48.7534
	channel 3	Control
		base1	3.837	base2	0.1mM10ul	0.1mM20ul	1mM7ul	1mM20ul	10mM7ul	10mM20ul	10mM70ul
		after KCl	5.279	2.647	2.737	2.755	2.785	3.365	3.947	4.217	3.348
			1.442		0.09	0.108	0.138	0.718	1.3	1.57	0.701
					6.24133	7.4896	9.57004	49.792	90.1526	108.877	48.613
	channel 4	AZD1208
		base1	3.224	base2	0.1mM10ul	0.1mM20ul	1mM7ul	1mM20ul	10mM7ul	10mM20ul	10mM70ul
		after KCl	16.94	1.967	1.988	1.961	2.175	3.591	7.841	10.148	8.647
			13.716		0.021	-0.006	0.208	1.624	5.874	8.181	6.68
					0.153106	-0.0437445	1.51648	11.8402	42.8259	59.6457	48.7022

## Sheet: EFS  AZD1208 0.5μM Prost
Organ:	Human Prostate
Project:	AZD1208 vs. DMSO with EFS
AZD1208 Concentration: 0.5μM
control Solvent: DMSO
EFS frequency: 2-32HZ
control	EFS (Hz)	#1	#2	#3	#4	#5		mean	SD
	2	0.399624	16.4556	18.9093	8.46128	6.88253		10.2217	7.50097
	4	1.1401	33.4136	17.6944	36.4916	17.0708		21.1621	14.2718
	8	9.1796	95.0705	31.6794	59.8283	55.2918		50.2099	32.24
	16	54.9894	173.85	45.8652	96.2256	125.383		99.2627	52.598
	32	193.994	196.144	66.0463	125.318	155.301		147.361	54.1189
AZD1208	EFS (Hz)	#1	#2	#3	#4	#5		mean	SD		%inhibition						mean	SD
	2	0.204136	33.2108	2.66817	13.7737	1.5131		10.274	13.9136		48.918	-101.821	85.8897	-62.7851	78.0154		9.64335	86.1698
	4	2.56674	33.5865	5.72462	20.3881	7.4161		13.9364	12.9129		-125.132	-0.517707	67.6472	44.1293	56.5568		8.53665	79.0826
	8	12.2683	64.2163	28.0251	44.9791	37.2606		37.3499	19.3394		-33.6475	32.454	11.5351	24.8197	32.6109		13.5545	27.7459
	16	113.582	128.531	42.3942	93.5299	103.774		96.362	32.8132		-106.552	26.068	7.56783	2.80141	17.2349		-10.5759	54.396
	32	166.761	145.113	61.597	139.476	145.168		131.623	40.5138		14.0378	26.017	6.73663	-11.2971	6.52429		8.40372	13.5684
Case 1												2HZ	4HZ	8HZ	16HZ	32HZ
	channel 5	AZD1208									AZD1208	0.204136	2.56674	12.2683	113.582	166.761
		base1	4.898	base2	2HZ	4HZ	8HZ	16HZ	32HZ		control	0.399624	1.1401	9.1796	54.9894	193.994
		after KCl	8.418	4.518	4.517	4.631	5.01	10.38	11.854
			3.52		-0.001	0.113	0.492	5.862	7.336
					-0.0284091	3.21023	13.9773	166.534	208.409		Mean	AZD1208	control
											2HZ	0.204136	0.399624
	channel 6	Control									4HZ	2.56674	1.1401
		base1		base2	2HZ	4HZ	8HZ	16HZ	32HZ		8HZ	12.2683	9.1796
		after KCl									16HZ	113.582	54.9894
											32HZ	166.761	193.994
	channel 7	AZD1208
		base1	1.527	base2	2HZ	4HZ	8HZ	16HZ	32HZ
		after KCl	23.053	-0.09	0.004	0.324	2.183	12.961	26.842
			21.526		0.094	0.414	2.273	13.051	26.932
					0.436681	1.92326	10.5593	60.629	125.114
	channel 8	Control
		base1	2.039	base2	2HZ	4HZ	8HZ	16HZ	32HZ
		after KCl	19.055	0.672	0.74	0.866	2.234	10.029	33.682
			17.016		0.068	0.194	1.562	9.357	33.01
					0.399624	1.1401	9.1796	54.9894	193.994
Case 2												2HZ	4HZ	8HZ	16HZ	32HZ
	channel 5	Control									AZD1208	33.2108	33.5865	64.2163	128.531	145.113
		base1	5.008	base2	2HZ	4HZ	8HZ	16HZ	32HZ		control	16.4556	33.4136	95.0705	173.85	196.144
		after KCl	6.717	5.095	5.53	5.917	7.028	8.549	8.471
			1.709		0.435	0.822	1.933	3.454	3.376
					25.4535	48.0983	113.107	202.106	197.542		Mean	AZD1208	control
											2HZ	33.2108	16.4556
	channel 6	AZD1208									4HZ	33.5865	33.4136
		base1	3.405	base2	2HZ	4HZ	8HZ	16HZ	32HZ		8HZ	64.2163	95.0705
		after KCl	7.818	2.09	2.252	2.351	3.139	6.326	7.697		16HZ	128.531	173.85
			4.413		0.162	0.261	1.049	4.236	5.607		32HZ	145.113	196.144
					3.67097	5.91434	23.7707	95.9891	127.056
	channel 7	AZD1208
		base1	3.486	base2	2HZ	4HZ	8HZ	16HZ	32HZ
		after KCl	5.631	2.724	4.07	4.038	4.969	6.179	6.224
			2.145		1.346	1.314	2.245	3.455	3.5
					62.7506	61.2587	104.662	161.072	163.17
	channel 8	control
		base1	4.021	base2	2HZ	4HZ	8HZ	16HZ	32HZ
		after KCl	5.201	4.451	4.539	4.672	5.36	6.169	6.749
			1.18		0.088	0.221	0.909	1.718	2.298
					7.45763	18.7288	77.0339	145.593	194.746
Case 3												2HZ	4HZ	8HZ	16HZ	32HZ
	channel 1	AZD1208									AZD1208	2.66817	5.72462	28.0251	42.3942	61.597
		base1	3.912	base2	2HZ	4HZ	8HZ	16HZ	32HZ		control	18.9093	17.6944	31.6794	45.8652	66.0463
		after KCl	6.334	2.566	2.655	2.769	3.777	4.052	4.621
			2.422		0.089	0.203	1.211	1.486	2.055
					3.67465	8.3815	50	61.3543	84.8472		Mean	AZD1208	control
											2HZ	2.66817	18.9093
	channel 2	Control									4HZ	5.72462	17.6944
		base1	3.373	base2	2HZ	4HZ	8HZ	16HZ	32HZ		8HZ	28.0251	31.6794
		after KCl	5.443	2.862	2.944	2.935	3.116	3.254	3.47		16HZ	42.3942	45.8652
			2.07		0.082	0.073	0.254	0.392	0.608		32HZ	61.597	66.0463
					3.96135	3.52657	12.2705	18.9372	29.372
	channel 3	Control
		base1	2.885	base2	2HZ	4HZ	8HZ	16HZ	32HZ
		after KCl	4.539	1.977	2.537	2.504	2.822	3.181	3.676
			1.654		0.56	0.527	0.845	1.204	1.699
					33.8573	31.8622	51.0883	72.7932	102.721
	channel 4	AZD1208
		base1	3.806	base2	2HZ	4HZ	8HZ	16HZ	32HZ
		after KCl	6.153	2.688	2.727	2.76	2.83	3.238	3.588
			2.347		0.039	0.072	0.142	0.55	0.9
					1.6617	3.06775	6.05028	23.4342	38.3468
Case 4												2HZ	4HZ	8HZ	16HZ	32HZ
	channel 1	Control									AZD1208	13.7737	20.3881	44.9791	93.5299	139.476
		base1	3.912	base2	2HZ	4HZ	8HZ	16HZ	32HZ		control	8.46128	36.4916	59.8283	96.2256	125.318
		after KCl	5.262	3.496	3.654	4.029	4.275	4.735	5.008
			1.35		0.158	0.533	0.779	1.239	1.512
					11.7037	39.4815	57.7037	91.7778	112		Mean	AZD1208	control
											2HZ	13.7737	8.46128
	channel 2	AZD1208									4HZ	20.3881	36.4916
		base1	3.853	base2	2HZ	4HZ	8HZ	16HZ	32HZ		8HZ	44.9791	59.8283
		after KCl	8.751	3.621	4.64	5.101	6.22	8.203	9.775		16HZ	93.5299	96.2256
			4.898		1.019	1.48	2.599	4.582	6.154		32HZ	139.476	125.318
					20.8044	30.2164	53.0625	93.5484	125.643
	channel 3	Control
		base1	4.015	base2	2HZ	4HZ	8HZ	16HZ	32HZ
		after KCl	5.203	3.392	3.454	3.79	4.128	4.588	5.039
			1.188		0.062	0.398	0.736	1.196	1.647
					5.21886	33.5017	61.9529	100.673	138.636
	channel 4	AZD1208
		base1	3.714	base2	2HZ	4HZ	8HZ	16HZ	32HZ
		after KCl	4.5	3.336	3.389	3.419	3.626	4.071	4.541
			0.786		0.053	0.083	0.29	0.735	1.205
					6.743	10.5598	36.8957	93.5115	153.308
Case 5												2HZ	4HZ	8HZ	16HZ	32HZ
	channel 5	Control									AZD1208	1.5131	7.4161	37.2606	103.774	145.168
		base1	3.382	base2	2HZ	4HZ	8HZ	16HZ	32HZ		control	6.88253	17.0708	55.2918	125.383	155.301
		after KCl	8.188	3.132	3.712	4.435	6.787	9.626	9.444
			4.806		0.58	1.303	3.655	6.494	6.312
					12.0682	27.1119	76.0508	135.123	131.336		Mean	AZD1208	control
											2HZ	1.5131	6.88253
	channel 6	AZD1208									4HZ	7.4161	17.0708
		base1	2.589	base2	2HZ	4HZ	8HZ	16HZ	32HZ		8HZ	37.2606	55.2918
		after KCl	12.665	1.49	1.7	2.52	6.508	15.251	21.868		16HZ	103.774	125.383
			10.076		0.21	1.03	5.018	13.761	20.378		32HZ	145.168	155.301
					2.08416	10.2223	49.8015	136.572	202.243
	channel 7	AZD1208
		base1	3.072	base2	2HZ	4HZ	8HZ	16HZ	32HZ
		after KCl	26.001	1.259	1.475	2.316	6.927	17.533	21.458
			22.929		0.216	1.057	5.668	16.274	20.199
					0.942038	4.60988	24.7198	70.9756	88.0937
	channel 8	Control
		base1	3.238	base2	2HZ	4HZ	8HZ	16HZ	32HZ
		after KCl	8.601	2.452	2.543	2.829	4.304	8.654	12.066
			5.363		0.091	0.377	1.852	6.202	9.614
					1.69681	7.02965	34.5329	115.644	179.265

## Sheet: NA HS38 3µM Prost
Organ:	Human Prostate
Project:	HS38+noradrenalin
HS38 final concentration: 3μM
HS38 Solvent: DMSO
NA concentration: 0.1μM-100μM
control	NA (µM)	#1	#2	#3	#4	#5		mean	SD
	0.1	8.14366	32.3782	3.54647	9.50023	-2.54116		10.2055	13.2589
	0.3	6.01317	59.0021	11.5999	42.9126	-0.550105		23.7955	25.8003
	1	17.0349	106.777	6.06843	37.57	40.1931		41.5287	39.1541
	3	17.7519	180.528	35.7018	117.107	86.7214		87.562	65.3437
	10	46.9054	254.137	58.01	170.031	117.605		129.338	85.5147
	30	117.091	326.15	101.666	262.036	131.744		187.738	100.266
	100	117.755	407.617	136.757	307.898	167.268		227.459	125.312
HS38	NA (µM)	#1	#2	#3	#4	#5		mean	SD		%inhibition						mean	SD
	0.1	3.33717	26.2816	2.23663	5.11467	2.21834		7.83768	10.3778		59.0213	18.8292	36.9335	46.1627	187.296		69.6486	67.3765
	0.3	1.38348	56.6533	6.08213	16.746	4.26057		17.0251	22.901		76.9925	3.98087	47.5673	60.9766	874.501		212.804	370.894
	1	3.19378	96.9739	22.0201	39.1448	10.7538		34.4173	37.4975		81.2515	9.18095	-262.864	-4.19167	73.2447		-20.6757	140.56
	3	14.0789	135.609	68.0067	59.4477	27.5973		60.9479	47.2633		20.6907	24.8821	-90.4853	49.2364	68.177		14.5002	61.7573
	10	47.4049	201.216	84.5091	109.76	100.452		108.668	56.9444		-1.0651	20.8237	-45.6802	35.4468	14.5853		4.82211	31.1223
	30	78.3213	198.908	111.637	227.083	106.991		144.588	64.5111		33.1108	39.0133	-9.80742	13.3389	18.7888		18.8889	19.1151
	100	73.5693	183.018	142.436	244.592	121.489		153.021	64.6219		37.5234	55.1005	-4.15279	20.5607	27.3688		27.2801	21.8637
Case 1														0.1mM10ul	0.1mM20ul	1mM7ul	1mM20ul	10mM7ul	10mM20ul	10mM70ul
	channel 1	HS38											HS38	3.33717	1.38348	3.19378	14.0789	47.4049	78.3213	73.5693
		base1	5.36	base2	0.1mM10ul	0.1mM20ul	1mM7ul	1mM20ul	10mM7ul	10mM20ul	10mM70ul		control	8.14366	6.01317	17.0349	17.7519	46.9054	117.091	117.755
		after KCl	7.758	4.324	4.373	4.373	4.439	4.85	5.959	6.798	6.669
			2.398		0.049	0.049	0.115	0.526	1.635	2.474	2.345
					2.04337	2.04337	4.79566	21.9349	68.1818	103.169	97.7898		Mean	HS38	control
													0.1mM10ul	3.33717	8.14366
	channel 2	HS38											0.1mM20ul	1.38348	6.01317
		base1	4.224	base2	0.1mM10ul	0.1mM20ul	1mM7ul	1mM20ul	10mM7ul	10mM20ul	10mM70ul		1mM7ul	3.19378	17.0349
		after KCl	5.606	3.39	3.454	3.4	3.412	3.476	3.758	4.129	4.072		1mM20ul	14.0789	17.7519
			1.382	.	0.064	0.01	0.022	0.086	0.368	0.739	0.682		10mM7ul	47.4049	46.9054
					4.63097	0.723589	1.5919	6.22287	26.6281	53.4732	49.3488		10mM20ul	78.3213	117.091
													10mM70ul	73.5693	117.755
	channel 3	Control
		base1	4.155	base2	0.1mM10ul	0.1mM20ul	1mM7ul	1mM20ul	10mM7ul	10mM20ul	10mM70ul
		after KCl	6.079	3.75	3.788	3.799	4.03	3.936	4.761	5.62	5.878
			1.924		0.038	0.049	0.28	0.186	1.011	1.87	2.128
					1.97505	2.54678	14.553	9.66736	52.5468	97.1933	110.603
	channel4	Control
		base1	5.041	base2	0.1mM10ul	0.1mM20ul	1mM7ul	1mM20ul	10mM7ul	10mM20ul	10mM70ul
		after KCl	5.579	4.601	4.678	4.652	4.706	4.74	4.823	5.338	5.273
			0.538		0.077	0.051	0.105	0.139	0.222	0.737	0.672
					14.3123	9.47955	19.5167	25.8364	41.2639	136.989	124.907
Case 2														0.1mM10ul	0.1mM20ul	1mM7ul	1mM20ul	10mM7ul	10mM20ul	10mM70ul
	channel 1	Control											HS38	26.2816	56.6533	96.9739	135.609	201.216	198.908	183.018
		base1	4.208	base2	0.1mM10ul	0.1mM20ul	1mM7ul	1mM20ul	10mM7ul	10mM20ul	10mM70ul		control	32.3782	59.0021	106.777	180.528	254.137	326.15	407.617
		after KCl	5.048	3.465	3.532	3.592	4.018	4.671	4.929	5.769	7.126
			0.84		0.067	0.127	0.553	1.206	1.464	2.304	3.661
					7.97619	15.119	65.8333	143.571	174.286	274.286	435.833		Mean	HS38	control
													0.1mM10ul	26.2816	32.3782
	channel 2	HS38											0.1mM20ul	56.6533	59.0021
		base1	4.719	base2	0.1mM10ul	0.1mM20ul	1mM7ul	1mM20ul	10mM7ul	10mM20ul	10mM70ul		1mM7ul	96.9739	106.777
		after KCl	11.956	3.951	5.853	8.051	10.969	13.765	18.513	18.346	17.196		1mM20ul	135.609	180.528
			7.237		1.902	4.1	7.018	9.814	14.562	14.395	13.245		10mM7ul	201.216	254.137
					26.2816	56.6533	96.9739	135.609	201.216	198.908	183.018		10mM20ul	198.908	326.15
													10mM70ul	183.018	407.617
	channel 3	Control
		base1	4.574	base2	0.1mM10ul	0.1mM20ul	1mM7ul	1mM20ul	10mM7ul	10mM20ul	10mM70ul
		after KCl	6.307	4.026	5.01	5.809	6.586	7.795	9.814	10.577	10.601
			1.733		0.984	1.783	2.56	3.769	5.788	6.551	6.575
					56.7802	102.885	147.721	217.484	333.987	378.015	379.4
	channel 4	HS38
		base1		base2	0.1mM10ul	0.1mM20ul	1mM7ul	1mM20ul	10mM7ul	10mM20ul	10mM70ul
		after KCl
Case 3														0.1mM10ul	0.1mM20ul	1mM7ul	1mM20ul	10mM7ul	10mM20ul	10mM70ul
	channel 1	HS38											HS38	2.23663	6.08213	22.0201	68.0067	84.5091	111.637	142.436
		base1	3.869	base2	0.1mM10ul	0.1mM20ul	1mM7ul	1mM20ul	10mM7ul	10mM20ul	10mM70ul		control	3.54647	11.5999	6.06843	35.7018	58.01	101.666	136.757
		after KCl	7.602	2.976	3.062	3.32	4.372	6.812	6.685	7.922	8.827
			3.733		0.086	0.344	1.396	3.836	3.709	4.946	5.851
					2.30378	9.21511	37.3962	102.759	99.3571	132.494	156.737		Mean	HS38	control
													0.1mM10ul	2.23663	3.54647
	channel 2	HS38											0.1mM20ul	6.08213	11.5999
		base1	3.392	base2	0.1mM10ul	0.1mM20ul	1mM7ul	1mM20ul	10mM7ul	10mM20ul	10mM70ul		1mM7ul	22.0201	6.06843
		after KCl	6.342	2.254	2.318	2.341	2.45	3.235	4.309	4.932	6.034		1mM20ul	68.0067	35.7018
			2.95		0.064	0.087	0.196	0.981	2.055	2.678	3.78		10mM7ul	84.5091	58.01
					2.16949	2.94915	6.64407	33.2542	69.661	90.7797	128.136		10mM20ul	111.637	101.666
													10mM70ul	142.436	136.757
	channel 3	Control
		base1	3.548	base2	0.1mM10ul	0.1mM20ul	1mM7ul	1mM20ul	10mM7ul	10mM20ul	10mM70ul
		after KCl	5.594	2.534	2.589	2.674	2.605	2.571	3.876	5.242	6.088
			2.046		0.055	0.14	0.071	0.037	1.342	2.708	3.554
					2.68817	6.84262	3.47019	1.80841	65.5914	132.356	173.705
	channel4	Control
		base1	4.616	base2	0.1mM10ul	0.1mM20ul	1mM7ul	1mM20ul	10mM7ul	10mM20ul	10mM70ul
		after KCl	8.816	3.821	4.006	4.508	4.185	6.744	5.939	6.802	8.013
			4.2		0.185	0.687	0.364	2.923	2.118	2.981	4.192
					4.40476	16.3571	8.66667	69.5952	50.4286	70.9762	99.8095
Case 4														0.1mM10ul	0.1mM20ul	1mM7ul	1mM20ul	10mM7ul	10mM20ul	10mM70ul
	channel 1	Control											HS38	5.11467	16.746	39.1448	59.4477	109.76	227.083	244.592
		base1	4.395	base2	0.1mM10ul	0.1mM20ul	1mM7ul	1mM20ul	10mM7ul	10mM20ul	10mM70ul		control	9.50023	42.9126	37.57	117.107	170.031	262.036	307.898
		after KCl	4.642	3.795	3.819	3.949	3.907	4.151	4.322	4.642	4.871
			0.247		0.024	0.154	0.112	0.356	0.527	0.847	1.076
					9.7166	62.3482	45.3441	144.13	213.36	342.915	435.628		Mean	HS38	control
													0.1mM10ul	5.11467	9.50023
	channel 2	Control											0.1mM20ul	16.746	42.9126
		base1	3.958	base2	0.1mM10ul	0.1mM20ul	1mM7ul	1mM20ul	10mM7ul	10mM20ul	10mM70ul		1mM7ul	39.1448	37.57
		after KCl	10.13	3.038	3.611	4.487	4.877	8.598	10.858	14.219	14.158		1mM20ul	59.4477	117.107
			6.172		0.573	1.449	1.839	5.56	7.82	11.181	11.12		10mM7ul	109.76	170.031
					9.28386	23.477	29.7959	90.0843	126.701	181.157	180.169		10mM20ul	227.083	262.036
													10mM70ul	244.592	307.898
	channel 3	HS38
		base1	3.956	base2	0.1mM10ul	0.1mM20ul	1mM7ul	1mM20ul	10mM7ul	10mM20ul	10mM70ul
		after KCl	11.261	3.027	3.31	4.271	4.716	7.562	9.185	20.12	21.014
			7.305		0.283	1.244	1.689	4.535	6.158	17.093	17.987
					3.87406	17.0294	23.1211	62.0808	84.2984	233.99	246.229
	channel 4	HS38
		base1	4.808	base2	0.1mM10ul	0.1mM20ul	1mM7ul	1mM20ul	10mM7ul	10mM20ul	10mM70ul
		after KCl	7.42	4.568	4.734	4.998	6.009	6.052	8.1	10.319	10.914
			2.612		0.166	0.43	1.441	1.484	3.532	5.751	6.346
					6.35528	16.4625	55.1685	56.8147	135.222	220.176	242.956
Case 5														0.1mM10ul	0.1mM20ul	1mM7ul	1mM20ul	10mM7ul	10mM20ul	10mM70ul
	channel 1	HS38											HS38	2.21834	4.26057	10.7538	27.5973	100.452	106.991	121.489
		base1	4.442	base2	0.1mM10ul	0.1mM20ul	1mM7ul	1mM20ul	10mM7ul	10mM20ul	10mM70ul		control	-2.54116	-0.550105	40.1931	86.7214	117.605	131.744	167.268
		after KCl	5.184	3.774	3.815	3.848	3.908	4.061	4.687	4.78	5.014
			0.742		0.041	0.074	0.134	0.287	0.913	1.006	1.24
					5.52561	9.97305	18.0593	38.6792	123.046	135.58	167.116		Mean	HS38	control
													0.1mM10ul	2.21834	-2.54116
	channel 2	Control											0.1mM20ul	4.26057	-0.550105
		base1	4.836	base2	0.1mM10ul	0.1mM20ul	1mM7ul	1mM20ul	10mM7ul	10mM20ul	10mM70ul		1mM7ul	10.7538	40.1931
		after KCl	5.523	4.157	4.189	4.2	4.452	4.782	5.074	5.185	5.398		1mM20ul	27.5973	86.7214
			0.687		0.032	0.043	0.295	0.625	0.917	1.028	1.241		10mM7ul	100.452	117.605
					4.65793	6.2591	42.9403	90.9753	133.479	149.636	180.64		10mM20ul	106.991	131.744
													10mM70ul	121.489	167.268
	channel 3	Control
		base1	4.042	base2	0.1mM10ul	0.1mM20ul	1mM7ul	1mM20ul	10mM7ul	10mM20ul	10mM70ul
		after KCl	4.504	3.278	3.233	3.244	3.451	3.659	3.748	3.804	3.989
			0.462		-0.045	-0.034	0.173	0.381	0.47	0.526	0.711
					-9.74026	-7.35931	37.4459	82.4675	101.732	113.853	153.896
	channel 4	HS38
		base1	4.813	base2	0.1mM10ul	0.1mM20ul	1mM7ul	1mM20ul	10mM7ul	10mM20ul	10mM70ul
		after KCl	5.364	4.303	4.297	4.295	4.322	4.394	4.732	4.735	4.721
			0.551		-0.006	-0.008	0.019	0.091	0.429	0.432	0.418
					-1.08893	-1.45191	3.44828	16.5154	77.8584	78.4029	75.8621

## Sheet: PE HS38 3µM Prost
Organ:	Human Prostate
Project:	HS38 + Phenylephrine
HS38 final concentration: 3μM
HS38 Solvent: DMSO
PE concentration: 0.1μM-100μM
control	PE (µM)	#1	#2	#3	#4	#5		mean	SD
	0.1	8.86681	21.638	19.1897	7.24985	2.85239		11.9594	8.07211
	0.3	20.4606	21.1121	13.9746	9.19248	1.19906		13.1878	8.30662
	1	41.8374	42.5668	30.5157	29.3299	3.28432		29.5068	15.9003
	3	54.2565	75.3829	74.8981	61.8048	5.02301		54.273	28.9539
	10	131.879	175.168	73.4354	110.103	32.5865		104.634	54.5698
	30	156.552	145.023	109.592	104.812	24.1838		108.032	51.8792
	100	117.38	177.059	128.703	132.32	82.8498		127.662	33.8259
HS38	PE (µM)	#1	#2	#3	#4	#5		mean	SD		%inhibition						mean	SD
	0.1	8.84212	4.09137	13.6528	2.38019	3.08347		6.40999	4.77113		0.27838	81.0918	28.8537	67.1692	-8.10142		33.8583	39.5408
	0.3	17.5136	21.6092	21.892	6.5063	-2.18209		13.0678	10.5617		14.4035	-2.35462	-56.6557	29.2215	281.984		53.3197	131.887
	1	37.3334	35.2129	44.3893	16.9208	-2.50544		26.2702	19.0139		10.7655	17.2761	-45.4635	42.3087	176.285		40.2343	82.5434
	3	82.2172	62.7243	63.4464	16.2901	3.27332		45.5903	33.9233		-51.5345	16.7924	15.2898	73.6427	34.8334		17.8048	45.3407
	10	132.863	107.204	84.985	71.5357	23.16		83.9495	41.1821		-0.745891	38.7994	-15.7275	35.0284	28.9277		17.2564	24.1256
	30	178.676	156.834	103.507	72.264	24.9983		107.256	62.377		-14.132	-8.14445	5.55212	31.0534	-3.36803		2.19221	17.6671
	100	189.895	108.703	161.463	129.671	57.7948		129.506	50.6049		-61.7785	38.6063	-25.4547	2.00224	30.2414		-3.27665	41.2911
Case 1														0.1mM10ul	0.1mM20ul	1mM7ul	1mM20ul	10mM7ul	10mM20ul	10mM70ul
	channel 1	HS38											HS38	8.84212	17.5136	37.3334	82.2172	132.863	178.676	189.895
		base1	2.782	base2	0.1mM10ul	0.1mM20ul	1mM7ul	1mM20ul	10mM7ul	10mM20ul	10mM70ul		control	8.86681	20.4606	41.8374	54.2565	131.879	156.552	117.38
		after KCl	6.816	2.726	3.027	3.057	3.423	4.77	7.129	7.571	8.17
			4.034		0.301	0.331	0.697	2.044	4.403	4.845	5.444
					7.46158	8.20526	17.2781	50.6693	109.147	120.104	134.953		Mean	HS38	control
													0.1mM10ul	8.84212	8.86681
	channel 2	HS38											0.1mM20ul	17.5136	20.4606
		base1	4.092	base2	0.1mM10ul	0.1mM20ul	1mM7ul	1mM20ul	10mM7ul	10mM20ul	10mM70ul		1mM7ul	37.3334	41.8374
		after KCl	5.08	3.131	3.232	3.396	3.698	4.255	4.678	5.475	5.55		1mM20ul	82.2172	54.2565
			0.988	.	0.101	0.265	0.567	1.124	1.547	2.344	2.419		10mM7ul	132.863	131.879
					10.2227	26.8219	57.3887	113.765	156.579	237.247	244.838		10mM20ul	178.676	156.552
													10mM70ul	189.895	117.38
	channel 3	Control
		base1	3.6	base2	0.1mM10ul	0.1mM20ul	1mM7ul	1mM20ul	10mM7ul	10mM20ul	10mM70ul
		after KCl	5.726	2.261	2.514	3.005	3.41	3.379	5.587	5.577	4.813
			2.126		0.253	0.744	1.149	1.118	3.326	3.316	2.552
					11.9003	34.9953	54.0452	52.587	156.444	155.974	120.038
	channel 4	Control
		base1	4.913	base2	0.1mM10ul	0.1mM20ul	1mM7ul	1mM20ul	10mM7ul	10mM20ul	10mM70ul
		after KCl	5.993	4.307	4.37	4.371	4.627	4.911	5.466	6.004	5.546
			1.08		0.063	0.064	0.32	0.604	1.159	1.697	1.239
					5.83333	5.92593	29.6296	55.9259	107.315	157.13	114.722
Case 2														0.1mM10ul	0.1mM20ul	1mM7ul	1mM20ul	10mM7ul	10mM20ul	10mM70ul
	channel 1	HS38											HS38	4.09137	21.6092	35.2129	62.7243	107.204	156.834	108.703
		base1	3.617	base2	0.1mM10ul	0.1mM20ul	1mM7ul	1mM20ul	10mM7ul	10mM20ul	10mM70ul		control	21.638	21.1121	42.5668	75.3829	175.168	145.023	177.059
		after KCl	5.456	2.629	2.749	3.152	3.472	4.08	4.799	4.76	4.242
			1.839		0.12	0.523	0.843	1.451	2.17	2.131	1.613
					6.52529	28.4394	45.8401	78.9016	117.999	115.878	87.7107		Mean	HS38	control
													0.1mM10ul	4.09137	21.638
	channel 2	Control											0.1mM20ul	21.6092	21.1121
		base1	4.191	base2	0.1mM10ul	0.1mM20ul	1mM7ul	1mM20ul	10mM7ul	10mM20ul	10mM70ul		1mM7ul	35.2129	42.5668
		after KCl	5.011	2.938	3.053	3.089	3.353	3.887	4.313	4.541	4.503		1mM20ul	62.7243	75.3829
			0.82		0.115	0.151	0.415	0.949	1.375	1.603	1.565		10mM7ul	107.204	175.168
					14.0244	18.4146	50.6098	115.732	167.683	195.488	190.854		10mM20ul	156.834	145.023
													10mM70ul	108.703	177.059
	channel 3	Control
		base1	4.273	base2	0.1mM10ul	0.1mM20ul	1mM7ul	1mM20ul	10mM7ul	10mM20ul	10mM70ul
		after KCl	4.861	3.579	3.751	3.719	3.782	3.785	4.653	4.135	4.539
			0.588		0.172	0.14	0.203	0.206	1.074	0.556	0.96
					29.2517	23.8095	34.5238	35.034	182.653	94.5578	163.265
	channel4	HS38
		base1	3.971	base2	0.1mM10ul	0.1mM20ul	1mM7ul	1mM20ul	10mM7ul	10mM20ul	10mM70ul
		after KCl	4.695	2.999	3.011	3.106	3.177	3.336	3.697	4.431	3.938
			0.724		0.012	0.107	0.178	0.337	0.698	1.432	0.939
					1.65746	14.779	24.5856	46.547	96.4088	197.79	129.696
Case 3														0.1mM10ul	0.1mM20ul	1mM7ul	1mM20ul	10mM7ul	10mM20ul	10mM70ul
	channel 5	HS38											HS38	13.6528	21.892	44.3893	63.4464	84.985	103.507	161.463
		base1	3.964	base2	0.1mM10ul	0.1mM20ul	1mM7ul	1mM20ul	10mM7ul	10mM20ul	10mM70ul		control	19.1897	13.9746	30.5157	74.8981	73.4354	109.592	128.703
		after KCl	6.191	3.399	3.899	4.259	5.046	5.753	6.044	6.998	8.295
			2.227		0.5	0.86	1.647	2.354	2.645	3.599	4.896
					22.4517	38.617	73.956	105.703	118.77	161.608	219.847		Mean	HS38	control
													0.1mM10ul	13.6528	19.1897
	channel 6	HS38											0.1mM20ul	21.892	13.9746
		base1	4.135	base2	0.1mM10ul	0.1mM20ul	1mM7ul	1mM20ul	10mM7ul	10mM20ul	10mM70ul		1mM7ul	44.3893	30.5157
		after KCl	6.051	3.409	3.502	3.508	3.693	3.815	4.39	4.279	5.384		1mM20ul	63.4464	74.8981
			1.916		0.093	0.099	0.284	0.406	0.981	0.87	1.975		10mM7ul	84.985	73.4354
					4.85386	5.16701	14.8225	21.19	51.2004	45.4071	103.079		10mM20ul	103.507	109.592
													10mM70ul	161.463	128.703
	channel 7	Control
		base1	4.264	base2	0.1mM10ul	0.1mM20ul	1mM7ul	1mM20ul	10mM7ul	10mM20ul	10mM70ul
		after KCl	5.528	3.681	3.824	3.759	3.89	4.505	4.521	4.731	5.074
			1.264		0.143	0.078	0.209	0.824	0.84	1.05	1.393
					11.3133	6.17089	16.5348	65.1899	66.4557	83.0696	110.206
	channel 8	Control
		base1	3.895	base2	0.1mM10ul	0.1mM20ul	1mM7ul	1mM20ul	10mM7ul	10mM20ul	10mM70ul
		after KCl	6.448	3.069	3.76	3.625	4.205	5.229	5.122	6.544	6.827
			2.553		0.691	0.556	1.136	2.16	2.053	3.475	3.758
					27.0662	21.7783	44.4967	84.6063	80.4152	136.114	147.199
Case 4														0.1mM10ul	0.1mM20ul	1mM7ul	1mM20ul	10mM7ul	10mM20ul	10mM70ul
	channel 1	HS38											HS38	2.38019	6.5063	16.9208	16.2901	71.5357	72.264	129.671
		base1	3.448	base2	0.1mM10ul	0.1mM20ul	1mM7ul	1mM20ul	10mM7ul	10mM20ul	10mM70ul		control	7.24985	9.19248	29.3299	61.8048	110.103	104.812	132.32
		after KCl	10.483	2.251	2.367	2.733	3.704	4.04	6.909	9.931	12.762
			7.035		0.116	0.482	1.453	1.789	4.658	7.68	10.511
					1.6489	6.85146	20.6539	25.43	66.2118	109.168	149.41		Mean	HS38	control
													0.1mM10ul	2.38019	7.24985
	channel 2	HS38											0.1mM20ul	6.5063	9.19248
		base1	3.919	base2	0.1mM10ul	0.1mM20ul	1mM7ul	1mM20ul	10mM7ul	10mM20ul	10mM70ul		1mM7ul	16.9208	29.3299
		after KCl	8.772	2.652	2.803	2.951	3.292	2.999	6.382	4.368	7.987		1mM20ul	16.2901	61.8048
			4.853		0.151	0.299	0.64	0.347	3.73	1.716	5.335		10mM7ul	71.5357	110.103
					3.11148	6.16114	13.1877	7.15022	76.8597	35.3596	109.932		10mM20ul	72.264	104.812
													10mM70ul	129.671	132.32
	channel 3	Control
		base1	4.191	base2	0.1mM10ul	0.1mM20ul	1mM7ul	1mM20ul	10mM7ul	10mM20ul	10mM70ul
		after KCl	7.364	3.529	3.772	3.717	4.122	6.169	7.575	5.861	6.707
			3.173		0.243	0.188	0.593	2.64	4.046	2.332	3.178
					7.65837	5.92499	18.6889	83.202	127.513	73.4951	100.158
	channel4	Control
		base1	4.53	base2	0.1mM10ul	0.1mM20ul	1mM7ul	1mM20ul	10mM7ul	10mM20ul	10mM70ul
		after KCl	7.965	3.104	3.339	3.532	4.477	4.492	6.288	7.78	8.754
			3.435		0.235	0.428	1.373	1.388	3.184	4.676	5.65
					6.84134	12.46	39.9709	40.4076	92.6929	136.128	164.483
Case 5														0.1mM10ul	0.1mM20ul	1mM7ul	1mM20ul	10mM7ul	10mM20ul	10mM70ul
	channel 5	HS38											HS38	3.08347	-2.18209	-2.50544	3.27332	23.16	24.9983	57.7948
		base1	3.756	base2	0.1mM10ul	0.1mM20ul	1mM7ul	1mM20ul	10mM7ul	10mM20ul	10mM70ul		control	2.85239	1.19906	3.28432	5.02301	32.5865	24.1838	82.8498
		after KCl	6.652	2.71	2.713	2.733	2.806	2.8	3.066	3.314	4.008
			2.896		0.003	0.023	0.096	0.09	0.356	0.604	1.298
					0.103591	0.794199	3.31492	3.10773	12.2928	20.8564	44.8204		Mean	HS38	control
													0.1mM10ul	3.08347	2.85239
	channel 6	Control											0.1mM20ul	-2.18209	1.19906
		base1	3.751	base2	0.1mM10ul	0.1mM20ul	1mM7ul	1mM20ul	10mM7ul	10mM20ul	10mM70ul		1mM7ul	-2.50544	3.28432
		after KCl	6.431	3.045	3.084	3.102	3.175	3.227	4.055	3.624	5.586		1mM20ul	3.27332	5.02301
			2.68		0.039	0.057	0.13	0.182	1.01	0.579	2.541		10mM7ul	23.16	32.5865
					1.45522	2.12687	4.85075	6.79104	37.6866	21.6045	94.8134		10mM20ul	24.9983	24.1838
													10mM70ul	57.7948	82.8498
	channel 7	Control
		base1	3.797	base2	0.1mM10ul	0.1mM20ul	1mM7ul	1mM20ul	10mM7ul	10mM20ul	10mM70ul
		after KCl	4.903	2.925	2.972	2.928	2.944	2.961	3.229	3.221	3.709
			1.106		0.047	0.003	0.019	0.036	0.304	0.296	0.784
					4.24955	0.271248	1.7179	3.25497	27.4864	26.7631	70.8861
	channel 8	HS38
		base1	4.208	base2	0.1mM10ul	0.1mM20ul	1mM7ul	1mM20ul	10mM7ul	10mM20ul	10mM70ul
		after KCl	5.313	3.239	3.306	3.182	3.147	3.277	3.615	3.561	4.021
			1.105		0.067	-0.057	-0.092	0.038	0.376	0.322	0.782
					6.06335	-5.15837	-8.32579	3.43891	34.0271	29.1403	70.7692

[truncated: 18 more sheets: MTX HS38 3µM Prost, EFS HS38 3µM Prost, NA TCS PIM-1 1 0.5μM Prost, PE TCS PIM-1 1 0.5μM Prost, MTX TCS PIM-1 1 0.5μM Prost, EFS TCS PIM-1 1 0.5μM Prost, NA AZD1208 0.5μM Artery, PE AZD1208 0.5μM Artery, MTX AZD1208 0.5μM Artery, EFS AZD1208 0.5μM Artery, NA HS38 3µM Artery, PE HS38 3µM Artery, MTX HS38 3µM Artery, EFS HS38 3µM Artery, CCH AZD1208 0.5μM Detrusor, EFS AZD1208 0.5μM Detrusor, CCH HS38 3µM Detrusor, EFS HS38 3µM Detrusor]
