# Supplementary material for: Organ-specific off-target effects of Pim/ZIP kinase inhibitors suggest lack of contractile Pim kinase activity in prostate, bladder, and vascular smooth muscle
Source: Naunyn Schmiedebergs Arch Pharmacol. 2023 Sep 1;397(2):1219–31. doi: 10.1007/s00210-023-02664-6 (PMC10791718; doi:10.1007/s00210-023-02664-6)
Supplement: Supplementary file 2 — Supplementary file2 (ZIP 562 KB) [file 210_2023_2664_MOESM2_ESM.zip]

Archive with 3 entries (3 files):
- pzfx files/ANOVA.pzfx
- pzfx files/curve fitting.pzfx
- pzfx files/EmaxECf50 scatter plot.pzfx
